# Supplementary material for: Loss-of-function mutations in the histone methyltransferase EZH2 promote chemotherapy resistance in AML
Source: Sci Rep. 2021 Mar 12;11:5838. doi: 10.1038/s41598-021-84708-6 (PMC7955088; doi:10.1038/s41598-021-84708-6)
Supplement: Supplementary file 1 — Supplementary Figures. [file 41598_2021_84708_MOESM1_ESM.xlsx]

## Sheet: Supplementary Table 1
Supplementary Table1: List of all Cell Lines
Name	DSMZ No:	Origin
K-562	ACC 10	Erythroleukemia, derived from CML
HEK293T	ACC 635	Embryonal kidney
HL-60	ACC 3	Acute myeloid leukemia
KG-1a	ACC 421	Acute myeloid leukemia
Molm-13	ACC 554	Acute myeloid leukemia
MV4-11	ACC 102	Acute myeloid leukemia
OCI-AML3	ACC 582	Acute myeloid leukemia
OCI-AML5	ACC 247	Acute myeloid leukemia
PL-21	ACC 536	Acute myeloid leukemia
SKM-1	ACC 547	Acute myeloid leukemia
THP-1	ACC 16	Acute monocytic leukemia
Kasumi-1	ACC 220	Acute myeloid leukemia

## Sheet: Supplementary Table 2
Supplementary Table2: Patient Data
	Age at Diagnosis	Sex	Karyotype at Diagnosis	Karyotype at Relapse	Time to Relapse	Induction Therapy
1	57	Female	normal	normal	468	TAD9 HAM
2	76	Male	normal	normal	176	S-HAM
3	38	Female	47,XX,+8[15]//46,XX[2]	47,XX,+8[6]/47,sl,t(2;13)(p21;p11)[2]/47,sl,t(1;13)(p36;q?3),t(1;20)(q21;?q13),t(1;8)(q21;q22),t(3;4)(q2?8;q3?4),t(3;5)(q1?;q3?5),t(5;9)(q31;p22),t(6;13)(q2?;q?3),t(9;15)(q3?4;q1?5)[cp8]//46,XX[2]	137	S-HAM
4	80	Male	46,XY,t(2;14)(q1?;q3?2),del(16)(q1?3q22)[8].ish der(2)t(2;14)(q1?;q3?2)(ALK+,IGH+), del(16)(q1?3q22)(CBFB-,MAF+)/46,XY [1]	N/A	392	S-HAM
5	62	Male	normal	normal	680	sHam+TAD
6	33	Female	N/A	N/A	728	N/A
7	44	Male	47,XY,+21[16]/46,XY[6]	46,XY,i(7)(q10),der(9)(p?),del(9)(p1?)[9]	860	TAD-HAM
8	71	Male	normal	46,XY,t(1;22)(p13;q11),der(5)t(5;19)(q12;?),der(15)t(5;15)(q?;q?),der(19)t(15;19)(q?:q?)[5]/46,XY,t(11;13)(p1?;q1?)[3]/46,XY[1]	209	S-HAM
9	68	Female	47,XX,+8 [25]	N/A	245	TAD-HAM

## Sheet: Supplementary Table 3
Supplementary Table 3: Differential Gene Expression Analysis
	ensembl_gene_id	logFC	CI.L	CI.R	AveExpr	t	P.Value	adj.P.Val	B	seqnames	start	end	width	strand	source	type	gene_version	gene_name	gene_source	gene_biotype
1	ENSG00000076554	2.83099	2.31787	3.34411	4.41643	11.7314	4.30539e-09	6.41159e-05	12.126	chr8	80034745	80231232	196488	-	ensembl_havana	gene	15	TPD52	ensembl_havana	protein_coding
2	ENSG00000151276	2.50908	1.99014	3.02802	4.2146	10.2808	2.65181e-08	0.000197454	10.7679	chr3	65353525	66038834	685310	-	ensembl_havana	gene	23	MAGI1	ensembl_havana	protein_coding
3	ENSG00000134250	2.32351	1.77649	2.87053	3.93477	9.03172	1.49471e-07	0.000370988	9.265	chr1	119911553	120100779	189227	-	ensembl_havana	gene	20	NOTCH2	ensembl_havana	protein_coding
4	ENSG00000126878	2.27799	1.70709	2.84888	4.60636	8.48446	3.3659e-07	0.000556944	9.04074	chr9	131096476	131123152	26677	+	ensembl_havana	gene	13	AIF1L	ensembl_havana	protein_coding
5	ENSG00000170776	2.61655	2.00134	3.23177	3.60213	9.0434	1.4696e-07	0.000370988	8.9358	chr15	85380571	85749358	368788	+	ensembl_havana	gene	22	AKAP13	ensembl_havana	protein_coding
6	ENSG00000135862	2.83566	2.13476	3.53655	4.35709	8.60259	2.81652e-07	0.000524295	8.93495	chr1	183023420	183145592	122173	+	ensembl_havana	gene	6	LAMC1	ensembl_havana	protein_coding
7	ENSG00000112378	2.99273	2.25815	3.72731	4.241	8.6628	2.57365e-07	0.000524295	8.87208	chr6	138088505	138107419	18915	-	ensembl_havana	gene	12	PERP	ensembl_havana	protein_coding
8	ENSG00000143797	3.23588	2.48215	3.9896	3.34849	9.12869	1.29913e-07	0.000370988	8.41922	chr2	8852690	9003709	151020	-	ensembl_havana	gene	12	MBOAT2	ensembl_havana	protein_coding
9	ENSG00000132002	0.959159	0.698637	1.21968	7.10033	7.82842	9.33919e-07	0.000818113	8.40147	chr19	14514769	14529770	15002	-	ensembl_havana	gene	8	DNAJB1	ensembl_havana	protein_coding
10	ENSG00000110079	2.53695	1.85446	3.21943	5.19895	7.90403	8.28021e-07	0.00077068	8.39802	chr11	60185702	60317944	132243	+	ensembl_havana	gene	18	MS4A4A	ensembl_havana	protein_coding
11	ENSG00000104177	2.38199	1.76672	2.99725	3.86642	8.23198	4.95383e-07	0.000614771	8.30821	chr15	48134632	48178353	43722	-	ensembl_havana	gene	18	MYEF2	ensembl_havana	protein_coding
12	ENSG00000182247	2.50083	1.86738	3.13427	3.50532	8.39467	3.8584e-07	0.000574593	8.09608	chr3	23203020	23591794	388775	+	ensembl_havana	gene	10	UBE2E2	ensembl_havana	protein_coding
13	ENSG00000198648	2.11979	1.57283	2.66675	3.32793	8.24074	4.88724e-07	0.000614771	7.97961	chr2	167954020	168247595	293576	-	ensembl_havana	gene	11	STK39	ensembl_havana	protein_coding
14	ENSG00000104267	3.89334	2.99388	4.7928	3.2805	9.20385	1.16615e-07	0.000370988	7.80666	chr8	85463968	85481493	17526	+	ensembl_havana	gene	10	CA2	ensembl_havana	protein_coding
15	ENSG00000154380	2.46214	1.76388	3.1604	4.95406	7.49761	1.59496e-06	0.00113106	7.75457	chr1	225486835	225653142	166308	-	ensembl_havana	gene	17	ENAH	ensembl_havana	protein_coding
16	ENSG00000103187	1.05399	0.749487	1.3585	6.54112	7.35985	2.00155e-06	0.00117806	7.66319	chr16	84565596	84618078	52483	-	ensembl_havana	gene	8	COTL1	ensembl_havana	protein_coding
17	ENSG00000204388	1.78745	1.27428	2.30061	4.89116	7.4064	1.85321e-06	0.00117806	7.65606	chr6	31827738	31830254	2517	+	ensembl_havana	gene	7	HSPA1B	ensembl_havana	protein_coding
18	ENSG00000149557	-1.4766	-1.90415	-1.04905	4.9791	-7.34344	2.05678e-06	0.00117806	7.61195	chr11	125442881	125592568	149688	-	ensembl_havana	gene	14	FEZ1	ensembl_havana	protein_coding
19	ENSG00000204389	1.67761	1.18225	2.17297	8.28236	7.20107	2.60847e-06	0.00138733	7.37866	chr6	31815543	31817946	2404	+	ensembl_havana	gene	10	HSPA1A	ensembl_havana	protein_coding
20	ENSG00000153250	3.07044	2.26455	3.87634	3.2748	8.10125	6.0699e-07	0.000627949	7.35324	chr2	160272151	160493807	221657	-	ensembl_havana	gene	20	RBMS1	ensembl_havana	protein_coding
21	ENSG00000104219	2.15213	1.5424	2.76185	3.6455	7.50521	1.57521e-06	0.00113106	7.2412	chr8	17156482	17224799	68318	+	ensembl_havana	gene	13	ZDHHC2	ensembl_havana	protein_coding
22	ENSG00000126752	3.67199	2.66896	4.67502	3.30635	7.78422	1.00233e-06	0.000829262	6.76464	chrX	48255317	48267444	12128	+	ensembl_havana	gene	7	SSX1	ensembl_havana	protein_coding
23	ENSG00000233098	1.27054	0.871909	1.66917	4.85022	6.77712	5.37899e-06	0.002584	6.68362	chr17	20868433	21002276	133844	+	havana	gene	9	CCDC144NL-AS1	havana	lncRNA
24	ENSG00000137831	1.17307	0.79899	1.54716	4.60739	6.66782	6.50808e-06	0.00302031	6.48843	chr15	70654554	70763558	109005	-	ensembl_havana	gene	15	UACA	ensembl_havana	protein_coding
25	ENSG00000102024	4.19031	2.97811	5.40252	3.65077	7.35021	2.03381e-06	0.00117806	6.38835	chrX	115561174	115650861	89688	+	ensembl_havana	gene	18	PLS3	ensembl_havana	protein_coding
26	ENSG00000124788	2.5448	1.81518	3.27442	2.78553	7.41627	1.82326e-06	0.00117806	6.22996	chr6	16299112	16761491	462380	-	ensembl_havana	gene	18	ATXN1	ensembl_havana	protein_coding
27	ENSG00000152767	1.59839	1.08272	2.11406	3.64007	6.59084	7.45016e-06	0.00326317	6.15023	chr13	98142562	98455176	312615	+	ensembl_havana	gene	17	FARP1	ensembl_havana	protein_coding
28	ENSG00000279669	1.01821	0.681362	1.35505	6.7133	6.42741	9.9536e-06	0.00408714	6.08905	chr21	5232668	5243833	11166	-	havana	gene	1	AC079801.1	havana	lncRNA
29	ENSG00000119403	0.763531	0.507955	1.01911	8.04685	6.35236	1.13838e-05	0.00408714	5.91531	chr9	120855651	120894896	39246	-	ensembl_havana	gene	15	PHF19	ensembl_havana	protein_coding
30	ENSG00000169136	-1.77211	-2.37346	-1.17076	5.9279	-6.266	1.32984e-05	0.00418253	5.82712	chr19	49928702	49933935	5234	+	ensembl_havana	gene	11	ATF5	ensembl_havana	protein_coding
31	ENSG00000166902	0.684143	0.451151	0.917134	7.36553	6.2436	1.38479e-05	0.00420864	5.73833	chr11	59806140	59810778	4639	-	ensembl_havana	gene	5	MRPL16	ensembl_havana	protein_coding
32	ENSG00000183049	1.89352	1.25526	2.53177	3.5297	6.30815	1.23252e-05	0.00408714	5.65846	chr10	12349482	12835545	486064	+	ensembl_havana	gene	12	CAMK1D	ensembl_havana	protein_coding
33	ENSG00000218336	2.84137	2.04181	3.64094	2.29151	7.55619	1.44924e-06	0.00113106	5.63775	chr4	182143987	182803024	659038	+	havana	gene	9	TENM3	havana	protein_coding
34	ENSG00000101493	1.66905	1.11697	2.22113	3.0151	6.42828	9.93815e-06	0.00408714	5.55056	chr18	76357682	76495242	137561	-	ensembl_havana	gene	11	ZNF516	ensembl_havana	protein_coding
35	ENSG00000197535	2.6534	1.83134	3.47546	2.5789	6.86324	4.63444e-06	0.00230054	5.48916	chr15	52307283	52529050	221768	-	ensembl_havana	gene	14	MYO5A	ensembl_havana	protein_coding
36	ENSG00000168938	1.8488	1.20045	2.49715	4.65694	6.06333	1.92304e-05	0.0055073	5.47499	chr5	123023250	123036725	13476	-	ensembl_havana	gene	6	PPIC	ensembl_havana	protein_coding
37	ENSG00000117519	3.08749	2.04726	4.12772	3.59532	6.31107	1.22605e-05	0.00408714	5.45059	chr1	94896949	94927223	30275	-	ensembl_havana	gene	16	CNN3	ensembl_havana	protein_coding
38	ENSG00000149516	1.31633	0.851336	1.78132	6.84434	6.0193	2.08505e-05	0.00585858	5.35791	chr11	60056587	60071115	14529	+	ensembl_havana	gene	14	MS4A3	ensembl_havana	protein_coding
39	ENSG00000196431	2.19603	1.46387	2.92819	2.99134	6.37765	1.08793e-05	0.00408714	5.34306	chr22	26621963	26630669	8707	+	ensembl_havana	gene	4	CRYBA4	ensembl_havana	protein_coding
40	ENSG00000225548	1.71402	1.12713	2.30091	3.16432	6.20989	1.47198e-05	0.00438413	5.34287	chr3	27797552	27931579	134028	+	havana	gene	7	LINC01980	havana	lncRNA
41	ENSG00000196839	0.861466	0.554808	1.16812	5.16146	5.97327	2.26964e-05	0.00625917	5.33512	chr20	44619522	44652233	32712	-	ensembl_havana	gene	13	ADA	ensembl_havana	protein_coding
42	ENSG00000144161	-0.766747	-1.04024	-0.493253	5.15048	-5.96119	2.32083e-05	0.00626728	5.30936	chr2	112211529	112255136	43608	-	ensembl_havana	gene	13	ZC3H8	ensembl_havana	protein_coding
43	ENSG00000176533	1.93128	1.28523	2.57733	2.79448	6.35633	1.13031e-05	0.00408714	5.29631	chr19	2511219	2702694	191476	-	ensembl_havana	gene	13	GNG7	ensembl_havana	protein_coding
44	ENSG00000181690	1.4645	0.939623	1.98938	4.14599	5.93279	2.446e-05	0.0063905	5.2242	chr8	56160909	56211324	50416	-	ensembl_havana	gene	8	PLAG1	ensembl_havana	protein_coding
45	ENSG00000153721	1.34948	0.857951	1.84101	4.0349	5.83776	2.91838e-05	0.00700976	5.05483	chr6	154387515	154510685	123171	-	ensembl_havana	gene	19	CNKSR3	ensembl_havana	protein_coding
46	ENSG00000154065	3.68162	2.71216	4.65108	2.08208	8.07492	6.32503e-07	0.000627949	5.02747	chr18	23598926	23662911	63986	-	ensembl_havana	gene	17	ANKRD29	ensembl_havana	protein_coding
47	ENSG00000170791	0.681023	0.431501	0.930545	5.61024	5.80339	3.1118e-05	0.0073557	5.01398	chr8	56211686	56218809	7124	+	ensembl_havana	gene	18	CHCHD7	ensembl_havana	protein_coding
48	ENSG00000204186	3.05581	2.12021	3.99142	2.26996	6.94484	4.02802e-06	0.00206846	4.88545	chr2	206274663	206314427	39765	+	ensembl_havana	gene	10	ZDBF2	ensembl_havana	protein_coding
49	ENSG00000182568	3.91535	2.89436	4.93634	2.2484	8.15412	5.58966e-07	0.000627949	4.8749	chr3	18345377	18445588	100212	-	ensembl_havana	gene	17	SATB1	ensembl_havana	protein_coding
50	ENSG00000154134	1.92246	1.23577	2.60915	2.90892	5.95288	2.35675e-05	0.00626728	4.86712	chr11	124865432	124881471	16040	+	ensembl_havana	gene	15	ROBO3	ensembl_havana	protein_coding
51	ENSG00000116574	4.1229	2.92042	5.32538	2.42674	7.29042	2.24637e-06	0.001239	4.76047	chr1	228735479	228746664	11186	+	ensembl_havana	gene	6	RHOU	ensembl_havana	protein_coding
52	ENSG00000188707	1.01856	0.636363	1.40075	7.01778	5.6667	4.02267e-05	0.00936026	4.6982	chr7	150322639	150332721	10083	+	havana	gene	6	ZBED6CL	havana	protein_coding
53	ENSG00000146592	1.45009	0.903474	1.9967	3.69171	5.64081	4.22431e-05	0.0095401	4.66696	chr7	28299321	28825894	526574	+	ensembl_havana	gene	17	CREB5	ensembl_havana	protein_coding
54	ENSG00000071073	2.49375	1.62262	3.36489	2.51779	6.08688	1.84181e-05	0.0053781	4.59333	chr2	98619106	98731132	112027	-	ensembl_havana	gene	13	MGAT4A	ensembl_havana	protein_coding
55	ENSG00000125462	1.1004	0.677452	1.52335	4.64635	5.5321	5.19252e-05	0.0109065	4.55535	chr1	156404250	156456763	52514	-	ensembl_havana	gene	18	C1orf61	ensembl_havana	protein_coding
56	ENSG00000153814	2.65722	1.77633	3.53811	2.20916	6.41406	1.01935e-05	0.00408714	4.47962	chr7	27830573	28180795	350223	-	ensembl_havana	gene	13	JAZF1	ensembl_havana	protein_coding
57	ENSG00000100600	1.1302	0.692095	1.5683	4.13918	5.48537	5.67682e-05	0.0111715	4.46225	chr14	92703807	92748679	44873	-	ensembl_havana	gene	15	LGMN	ensembl_havana	protein_coding
58	ENSG00000155307	-0.873551	-1.20935	-0.537748	7.00695	-5.53136	5.19986e-05	0.0109065	4.43279	chr21	14485228	14658821	173594	-	ensembl_havana	gene	19	SAMSN1	ensembl_havana	protein_coding
59	ENSG00000274719	1.9541	1.19703	2.71118	3.99824	5.48829	5.64521e-05	0.0111715	4.42765	chr15	57990217	57990636	420	-	havana	gene	1	AC012653.2	havana	lncRNA
60	ENSG00000171105	2.05132	1.24812	2.85453	4.34436	5.43044	6.30649e-05	0.0117395	4.35353	chr19	7112255	7294414	182160	-	ensembl_havana	gene	14	INSR	ensembl_havana	protein_coding
61	ENSG00000109686	1.29104	0.783516	1.79855	3.85694	5.40896	6.57205e-05	0.0120828	4.30547	chr4	151102751	151325632	222882	-	ensembl_havana	gene	18	SH3D19	ensembl_havana	protein_coding
62	ENSG00000198053	2.54127	1.61648	3.46606	2.55498	5.84301	2.88996e-05	0.00700976	4.29082	chr20	1894167	1940592	46426	+	ensembl_havana	gene	11	SIRPA	ensembl_havana	protein_coding
63	ENSG00000158792	-0.829645	-1.1588	-0.500487	4.12412	-5.3594	7.22981e-05	0.0128174	4.2441	chr16	89696357	89701705	5349	-	ensembl_havana	gene	16	SPATA2L	ensembl_havana	protein_coding
64	ENSG00000165929	3.36565	2.28979	4.44151	2.0405	6.65184	6.69287e-06	0.00302031	4.23558	chr14	91779746	91867536	87791	-	ensembl_havana	gene	13	TC2N	ensembl_havana	protein_coding
65	ENSG00000003989	3.37449	2.23683	4.51214	2.43541	6.30702	1.23503e-05	0.00408714	4.19759	chr8	17497088	17570573	73486	+	ensembl_havana	gene	18	SLC7A2	ensembl_havana	protein_coding
66	ENSG00000251493	3.14482	2.07636	4.21327	2.17531	6.25845	1.34811e-05	0.00418253	4.18775	chr5	73444827	73448777	3951	-	ensembl_havana	gene	5	FOXD1	ensembl_havana	protein_coding
67	ENSG00000130707	-0.910976	-1.27174	-0.550216	5.99794	-5.36928	7.09337e-05	0.012727	4.17921	chr9	130444961	130501274	56314	+	ensembl_havana	gene	18	ASS1	ensembl_havana	protein_coding
68	ENSG00000166002	1.20157	0.722938	1.68019	3.58706	5.338	7.53451e-05	0.0132005	4.14328	chr11	93478472	93543391	64920	-	ensembl_havana	gene	7	SMCO4	ensembl_havana	protein_coding
69	ENSG00000108107	-0.570443	-0.795176	-0.345711	10.0213	-5.39728	6.72121e-05	0.0122064	4.10548	chr19	55385932	55403250	17319	+	ensembl_havana	gene	15	RPL28	ensembl_havana	protein_coding
70	ENSG00000168234	3.57315	2.37504	4.77127	2.48551	6.34135	1.16111e-05	0.00408714	4.08671	chr18	23992773	24135610	142838	+	ensembl_havana	gene	13	TTC39C	ensembl_havana	protein_coding
71	ENSG00000281852	1.85743	1.13683	2.57802	2.77525	5.48087	5.72583e-05	0.0111715	4.08659	chrX	71697196	71706455	9260	+	havana	gene	1	LINC00891	havana	lncRNA
72	ENSG00000257093	2.42042	1.54209	3.29875	2.21183	5.8595	2.80253e-05	0.00700976	4.06628	chr7	141656728	141702166	45439	-	ensembl_havana	gene	7	DENND11	ensembl_havana	protein_coding
73	ENSG00000178980	0.770837	0.458487	1.08319	5.27834	5.24746	8.97824e-05	0.0153683	4.00517	chr19	47778585	47784686	6102	+	ensembl_havana	gene	15	SELENOW	ensembl_havana	protein_coding
74	ENSG00000170915	0.941885	0.557371	1.3264	4.92561	5.20852	9.68433e-05	0.015676	3.95309	chr6	52361421	52407777	46357	+	ensembl_havana	gene	9	PAQR8	ensembl_havana	protein_coding
75	ENSG00000132429	1.58776	0.939883	2.23564	3.49854	5.21098	9.63813e-05	0.015676	3.88748	chr6	105157900	105180014	22115	-	ensembl_havana	gene	10	POPDC3	ensembl_havana	protein_coding
76	ENSG00000114450	0.80387	0.47235	1.13539	4.72441	5.15591	0.000107307	0.0168212	3.86306	chr3	179396088	179451476	55389	-	ensembl_havana	gene	10	GNB4	ensembl_havana	protein_coding
77	ENSG00000197977	2.66496	1.76733	3.56258	1.73562	6.31281	1.22222e-05	0.00408714	3.84466	chr6	10980759	11044305	63547	-	ensembl_havana	gene	4	ELOVL2	ensembl_havana	protein_coding
78	ENSG00000141639	2.76305	1.76957	3.75652	2.11214	5.91372	2.53399e-05	0.00650624	3.8401	chr18	50560087	50731826	171740	+	ensembl_havana	gene	12	MAPK4	ensembl_havana	protein_coding
79	ENSG00000157827	2.48492	1.57986	3.38997	2.02655	5.83799	2.91712e-05	0.00700976	3.83346	chr2	152335174	152649826	314653	+	ensembl_havana	gene	20	FMNL2	ensembl_havana	protein_coding
80	ENSG00000072274	-0.901773	-1.26964	-0.533904	8.17225	-5.21233	9.61274e-05	0.015676	3.78107	chr3	196027183	196082096	54914	-	ensembl_havana	gene	13	TFRC	ensembl_havana	protein_coding
81	ENSG00000022267	3.07199	1.86954	4.27445	2.95173	5.43225	6.28464e-05	0.0117395	3.76645	chrX	136146702	136211359	64658	+	ensembl_havana	gene	19	FHL1	ensembl_havana	protein_coding
82	ENSG00000067141	3.67128	2.42509	4.91747	2.2185	6.26415	1.3343e-05	0.00418253	3.7603	chr15	73051710	73305205	253496	+	ensembl_havana	gene	17	NEO1	ensembl_havana	protein_coding
83	ENSG00000188153	2.04387	1.22353	2.86421	2.72705	5.29771	8.14475e-05	0.0141037	3.74573	chrX	108439838	108697545	257708	+	ensembl_havana	gene	14	COL4A5	ensembl_havana	protein_coding
84	ENSG00000130822	1.29994	0.75534	1.84454	3.94117	5.07544	0.000125619	0.0193792	3.72118	chrX	153669733	153689010	19278	-	ensembl_havana	gene	16	PNCK	ensembl_havana	protein_coding
85	ENSG00000073464	1.80626	1.0644	2.54813	2.95922	5.17707	0.000102965	0.0163122	3.71722	chrX	10156945	10237660	80716	+	ensembl_havana	gene	12	CLCN4	ensembl_havana	protein_coding
86	ENSG00000157326	1.30753	0.757443	1.85761	4.64412	5.05416	0.000130981	0.0198304	3.68194	chr14	23953734	23969279	15546	+	ensembl_havana	gene	19	DHRS4	ensembl_havana	protein_coding
87	ENSG00000187630	1.22691	0.707409	1.74642	4.89257	5.02172	0.000139614	0.0201858	3.60903	chr14	23969874	24006408	36535	+	ensembl_havana	gene	17	DHRS4L2	ensembl_havana	protein_coding
88	ENSG00000235335	0.911677	0.527879	1.29547	6.01308	5.05088	0.00013183	0.0198304	3.5829	chr2	167814757	167941180	126424	-	havana	gene	3	B3GALT1-AS1	havana	lncRNA
89	ENSG00000104368	1.26819	0.732316	1.80407	3.28358	5.03209	0.000136792	0.0201694	3.57855	chr8	42174718	42207676	32959	-	ensembl_havana	gene	18	PLAT	ensembl_havana	protein_coding
90	ENSG00000115183	0.986192	0.567929	1.40445	5.11178	5.01349	0.000141895	0.0203183	3.57637	chr2	158968640	159232659	264020	+	ensembl_havana	gene	15	TANC1	ensembl_havana	protein_coding
91	ENSG00000128266	2.4533	1.50857	3.39803	2.14473	5.52171	5.29637e-05	0.0109547	3.52374	chr22	23070519	23125032	54514	+	ensembl_havana	gene	9	GNAZ	ensembl_havana	protein_coding
92	ENSG00000102531	-0.722848	-1.03176	-0.413933	4.70028	-4.97549	0.000152942	0.021131	3.51665	chr13	48975912	49209779	233868	+	ensembl_havana	gene	16	FNDC3A	ensembl_havana	protein_coding
93	ENSG00000038382	0.992187	0.566794	1.41758	4.30938	4.95942	0.000157875	0.0211809	3.51351	chr5	14143342	14532128	388787	+	ensembl_havana	gene	20	TRIO	ensembl_havana	protein_coding
94	ENSG00000147010	1.4601	0.8354	2.08479	3.69482	4.96982	0.000154665	0.021131	3.5134	chrX	19533977	19887600	353624	-	ensembl_havana	gene	18	SH3KBP1	ensembl_havana	protein_coding
95	ENSG00000128487	1.78378	1.02534	2.54223	3.17351	5.00087	0.000145472	0.0206321	3.48065	chr17	20009344	20319026	309683	+	ensembl_havana	gene	16	SPECC1	ensembl_havana	protein_coding
96	ENSG00000164543	0.96964	0.553449	1.38583	5.10336	4.95389	0.000159613	0.0212229	3.46346	chr7	43582758	43650713	67956	+	ensembl_havana	gene	7	STK17A	ensembl_havana	protein_coding
97	ENSG00000138794	1.10725	0.63074	1.58376	4.76638	4.94087	0.000163778	0.0215838	3.46224	chr4	109688622	109703583	14962	-	ensembl_havana	gene	10	CASP6	ensembl_havana	protein_coding
98	ENSG00000092421	1.80155	1.03	2.57311	3.10943	4.96488	0.000156183	0.0211443	3.41485	chr5	116443616	116574934	131319	-	ensembl_havana	gene	16	SEMA6A	ensembl_havana	protein_coding
99	ENSG00000150054	2.75813	1.69224	3.82403	2.30605	5.50209	5.49839e-05	0.0111715	3.40062	chr10	28050993	28334486	283494	-	ensembl_havana	gene	18	MPP7	ensembl_havana	protein_coding
100	ENSG00000167106	-0.893624	-1.28171	-0.505537	3.96664	-4.89614	0.000178955	0.0227778	3.39873	chr9	127940582	127980989	40408	-	ensembl_havana	gene	12	FAM102A	ensembl_havana	protein_coding
101	ENSG00000215256	1.34809	0.764874	1.93131	3.35973	4.91492	0.000172412	0.0221341	3.38659	chr14	23938219	24052555	114337	-	havana	gene	4	DHRS4-AS1	havana	lncRNA
102	ENSG00000172375	-0.784646	-1.12635	-0.442943	4.21505	-4.88263	0.000183819	0.0228023	3.3667	chr11	119102198	119118544	16347	+	ensembl_havana	gene	13	C2CD2L	ensembl_havana	protein_coding
103	ENSG00000123094	0.873762	0.493102	1.25442	4.96406	4.88072	0.000184516	0.0228023	3.33131	chr12	25959029	26079892	120864	+	ensembl_havana	gene	15	RASSF8	ensembl_havana	protein_coding
104	ENSG00000089682	-0.689609	-0.990227	-0.38899	4.98471	-4.8777	0.000185626	0.0228023	3.31089	chrX	107064420	107118823	54404	-	ensembl_havana	gene	16	RBM41	ensembl_havana	protein_coding
105	ENSG00000144560	0.788233	0.443848	1.13262	4.981	4.86675	0.000189709	0.0228023	3.30318	chr3	11556069	11771350	215282	-	ensembl_havana	gene	15	VGLL4	ensembl_havana	protein_coding
106	ENSG00000141447	2.65951	1.63964	3.67938	1.98227	5.54481	5.06829e-05	0.0109065	3.29799	chr18	24162045	24397880	235836	-	ensembl_havana	gene	18	OSBPL1A	ensembl_havana	protein_coding
107	ENSG00000070759	1.10008	0.615434	1.58473	4.03421	4.82643	0.000205555	0.0231903	3.27146	chr1	45343883	45491163	147281	-	ensembl_havana	gene	17	TESK2	ensembl_havana	protein_coding
108	ENSG00000164983	1.20362	0.673658	1.73358	4.83666	4.82919	0.00020443	0.0231903	3.24686	chr8	124306189	124372692	66504	-	ensembl_havana	gene	7	TMEM65	ensembl_havana	protein_coding
109	ENSG00000134326	-0.724329	-1.04178	-0.406879	5.208	-4.85164	0.000195494	0.0229602	3.24361	chr2	6840570	6866635	26066	-	ensembl_havana	gene	11	CMPK2	ensembl_havana	protein_coding
110	ENSG00000111863	-1.17549	-1.70098	-0.650009	3.66577	-4.75651	0.000236338	0.0247856	3.14237	chr6	11712054	11807046	94993	-	ensembl_havana	gene	12	ADTRP	ensembl_havana	protein_coding
111	ENSG00000122863	2.35668	1.30751	3.40585	3.35544	4.77621	0.000227215	0.02439	3.10358	chr10	71964395	72013558	49164	+	ensembl_havana	gene	6	CHST3	ensembl_havana	protein_coding
112	ENSG00000166900	0.710786	0.397725	1.02385	6.82844	4.82767	0.000205049	0.0231903	3.09076	chr11	59713456	59805882	92427	+	ensembl_havana	gene	17	STX3	ensembl_havana	protein_coding
113	ENSG00000141448	1.25372	0.691209	1.81623	3.3601	4.73912	0.000244702	0.0247895	3.08345	chr18	22169392	22202528	33137	+	ensembl_havana	gene	10	GATA6	ensembl_havana	protein_coding
114	ENSG00000100731	1.23182	0.679708	1.78393	3.30326	4.74404	0.000242307	0.0247895	3.07984	chr14	70907405	71115382	207978	+	ensembl_havana	gene	16	PCNX1	ensembl_havana	protein_coding
115	ENSG00000087842	0.954608	0.526993	1.38222	5.00182	4.74679	0.000240975	0.0247895	3.07595	chrX	15384799	15493564	108766	-	ensembl_havana	gene	11	PIR	ensembl_havana	protein_coding
116	ENSG00000104549	0.82879	0.465004	1.19258	8.02513	4.84425	0.000198391	0.0230815	3.06944	chr8	124998497	125022283	23787	+	ensembl_havana	gene	12	SQLE	ensembl_havana	protein_coding
117	ENSG00000273615	1.88751	1.06277	2.71225	2.60615	4.86633	0.000189866	0.0228023	3.06764	#N/A	#N/A	#N/A	#N/A	#N/A	#N/A	#N/A	#N/A	#N/A	#N/A	#N/A
118	ENSG00000162817	2.78009	1.55172	4.00846	3.0341	4.81237	0.000211395	0.0236699	3.04622	chr1	220690363	220699153	8791	+	ensembl_havana	gene	7	C1orf115	ensembl_havana	protein_coding
119	ENSG00000205189	0.824013	0.45117	1.19686	4.24958	4.69934	0.000265007	0.0256265	3.02794	chr8	80485619	80526265	40647	+	ensembl_havana	gene	12	ZBTB10	ensembl_havana	protein_coding
120	ENSG00000129116	2.38543	1.41682	3.35405	1.96665	5.23652	9.17092e-05	0.0155197	3.01506	chr4	168497052	168928457	431406	+	ensembl_havana	gene	19	PALLD	ensembl_havana	protein_coding
121	ENSG00000170231	1.95994	1.13085	2.78902	2.07944	5.02657	0.000138287	0.0201858	2.99906	chr5	160187367	160238735	51369	+	ensembl_havana	gene	16	FABP6	ensembl_havana	protein_coding
122	ENSG00000012660	-0.437786	-0.631679	-0.243893	8.36434	-4.80096	0.00021626	0.0236805	2.96801	chr6	53267398	53349179	81782	-	ensembl_havana	gene	14	ELOVL5	ensembl_havana	protein_coding
123	ENSG00000123364	1.33603	0.737706	1.93435	2.75089	4.74798	0.000240402	0.0247895	2.96797	chr12	53938831	53946544	7714	+	ensembl_havana	gene	5	HOXC13	ensembl_havana	protein_coding
124	ENSG00000267280	2.00274	1.10369	2.9018	2.97792	4.73662	0.00024593	0.0247895	2.96076	chr17	61393456	61411555	18100	-	havana	gene	5	TBX2-AS1	havana	lncRNA
125	ENSG00000131747	0.515165	0.2856	0.744731	7.3933	4.77165	0.000229291	0.02439	2.9483	chr17	40388525	40417896	29372	-	ensembl_havana	gene	15	TOP2A	ensembl_havana	protein_coding
126	ENSG00000055732	1.97989	1.11385	2.84594	2.4546	4.86103	0.000191877	0.0228595	2.94042	chr1	85018082	85048500	30419	-	ensembl_havana	gene	13	MCOLN3	ensembl_havana	protein_coding
127	ENSG00000183688	1.72729	0.945985	2.50859	3.03895	4.70081	0.000264222	0.0256265	2.93126	chr17	439978	445939	5962	-	ensembl_havana	gene	4	RFLNB	ensembl_havana	protein_coding
128	ENSG00000279457	-0.818707	-1.1863	-0.451113	6.52152	-4.73574	0.000246364	0.0247895	2.91849	chr1	185217	195411	10195	-	havana	gene	4	WASH9P	havana	unprocessed_pseudogene
129	ENSG00000162129	0.696418	0.377353	1.01548	4.2924	4.64108	0.000297903	0.0267633	2.91554	chr11	72285495	72434680	149186	-	ensembl_havana	gene	14	CLPB	ensembl_havana	protein_coding
130	ENSG00000067606	1.36021	0.742079	1.97834	2.95162	4.67901	0.000276037	0.025905	2.91391	chr1	2050411	2185395	134985	+	ensembl_havana	gene	17	PRKCZ	ensembl_havana	protein_coding
131	ENSG00000011105	2.26388	1.34302	3.18475	1.69198	5.22743	9.33458e-05	0.0156192	2.88797	chr12	3077355	3286564	209210	+	ensembl_havana	gene	14	TSPAN9	ensembl_havana	protein_coding
132	ENSG00000125657	0.987947	0.541333	1.43456	6.37464	4.7036	0.000262752	0.0256265	2.88156	chr19	6531026	6535924	4899	+	ensembl_havana	gene	5	TNFSF9	ensembl_havana	protein_coding
133	ENSG00000203778	1.04229	0.562077	1.52251	3.72366	4.6151	0.000313897	0.0273366	2.88	chr6	112087591	112102790	15200	+	ensembl_havana	gene	8	FAM229B	ensembl_havana	protein_coding
134	ENSG00000080824	0.539251	0.298203	0.7803	9.0701	4.7568	0.000236198	0.0247856	2.86754	chr14	102080742	102139699	58958	-	ensembl_havana	gene	19	HSP90AA1	ensembl_havana	protein_coding
135	ENSG00000129422	2.71274	1.57571	3.84978	2.15925	5.07298	0.000126228	0.0193792	2.86193	chr8	17643795	17800917	157123	-	ensembl_havana	gene	14	MTUS1	ensembl_havana	protein_coding
136	ENSG00000163625	1.75615	0.978409	2.5339	2.47528	4.80125	0.000216136	0.0236805	2.85342	chr4	84669610	84966391	296782	-	ensembl_havana	gene	15	WDFY3	ensembl_havana	protein_coding
137	ENSG00000182963	1.40817	0.772614	2.04372	2.58808	4.71118	0.000258786	0.0255221	2.84554	chr17	44798448	44830816	32369	-	ensembl_havana	gene	10	GJC1	ensembl_havana	protein_coding
138	ENSG00000124766	1.07216	0.57859	1.56574	4.8798	4.61888	0.000311514	0.0273051	2.84127	chr6	21593751	21598619	4869	+	havana	gene	7	SOX4	havana	protein_coding
139	ENSG00000140600	1.22978	0.662155	1.79741	3.07087	4.60674	0.000319228	0.0276392	2.81044	chr15	83447228	83618743	171516	+	ensembl_havana	gene	17	SH3GL3	ensembl_havana	protein_coding
140	ENSG00000138449	-1.09335	-1.59671	-0.589989	5.20309	-4.61858	0.000311703	0.0273051	2.79332	chr2	189560590	189583758	23169	-	ensembl_havana	gene	11	SLC40A1	ensembl_havana	protein_coding
141	ENSG00000175879	2.8895	1.76757	4.01142	1.59261	5.47629	5.77629e-05	0.0111715	2.78322	chr2	176129694	176132695	3002	+	ensembl_havana	gene	9	HOXD8	ensembl_havana	protein_coding
142	ENSG00000225828	-0.920898	-1.35178	-0.490018	3.74053	-4.54447	0.000361979	0.0306284	2.74904	chr1	32361270	32364278	3009	-	ensembl_havana	gene	1	FAM229A	ensembl_havana	protein_coding
143	ENSG00000152104	2.02281	1.09531	2.95031	2.76926	4.63734	0.000300152	0.0267656	2.7472	chr1	214348700	214552449	203750	-	ensembl_havana	gene	12	PTPN14	ensembl_havana	protein_coding
144	ENSG00000151693	2.40845	1.39297	3.42393	2.03674	5.04307	0.00013387	0.0199359	2.72816	chr2	9206765	9405683	198919	+	ensembl_havana	gene	11	ASAP2	ensembl_havana	protein_coding
145	ENSG00000180616	-0.452416	-0.658192	-0.246641	7.9894	-4.6749	0.000278324	0.025905	2.72781	chr17	73165010	73176633	11624	+	ensembl_havana	gene	9	SSTR2	ensembl_havana	protein_coding
146	ENSG00000160014	0.55153	0.298926	0.804135	7.16702	4.64255	0.000297024	0.0267633	2.70341	chr19	46601074	46610782	9709	+	ensembl_havana	gene	17	CALM3	ensembl_havana	protein_coding
147	ENSG00000122786	2.49841	1.36495	3.63187	2.62448	4.68691	0.000271695	0.0257712	2.67333	chr7	134744252	134970729	226478	+	ensembl_havana	gene	20	CALD1	ensembl_havana	protein_coding
148	ENSG00000182010	1.92986	1.04735	2.81237	2.5331	4.64979	0.000292732	0.0267446	2.65778	chr10	62183035	62268844	85810	-	ensembl_havana	gene	11	RTKN2	ensembl_havana	protein_coding
149	ENSG00000165584	3.02581	1.69947	4.35214	2.28416	4.85084	0.000195806	0.0229602	2.62676	chrX	48346427	48356707	10281	-	ensembl_havana	gene	16	SSX3	ensembl_havana	protein_coding
150	ENSG00000170921	2.01907	1.09901	2.93913	2.29512	4.66621	0.000283226	0.0261975	2.62576	chr17	63009556	63427699	418144	+	ensembl_havana	gene	15	TANC2	ensembl_havana	protein_coding
151	ENSG00000187231	2.1258	1.19062	3.06099	2.02234	4.83341	0.000202716	0.0231903	2.62513	chr2	179101678	179264832	163155	-	ensembl_havana	gene	14	SESTD1	ensembl_havana	protein_coding
152	ENSG00000125249	1.32158	0.70133	1.94184	2.78783	4.53057	0.000372292	0.030973	2.61887	chr13	97434169	97469128	34960	+	ensembl_havana	gene	7	RAP2A	ensembl_havana	protein_coding
153	ENSG00000146386	0.725314	0.385543	1.06509	5.6744	4.53908	0.000365945	0.030789	2.60869	chr6	139028745	139043302	14558	+	ensembl_havana	gene	8	ABRACL	ensembl_havana	protein_coding
154	ENSG00000130755	1.31023	0.695875	1.92459	5.75862	4.53477	0.000369145	0.0308837	2.60738	chr19	39328353	39342372	14020	-	ensembl_havana	gene	13	GMFG	ensembl_havana	protein_coding
155	ENSG00000180178	1.06408	0.554572	1.57358	4.16931	4.44072	0.000446664	0.0351943	2.54653	chr2	130012065	130040560	28496	-	ensembl_havana	gene	11	FAR2P1	ensembl_havana	transcribed_unprocessed_pseudogene
156	ENSG00000102021	3.59104	2.22689	4.9552	1.65603	5.59739	4.58639e-05	0.010081	2.52419	chrX	115289715	115307563	17849	+	ensembl_havana	gene	11	LUZP4	ensembl_havana	protein_coding
157	ENSG00000088882	1.7239	0.926805	2.52099	2.19831	4.59866	0.000324473	0.027931	2.51379	chr20	2794074	2800627	6554	-	ensembl_havana	gene	8	CPXM1	ensembl_havana	protein_coding
158	ENSG00000128918	1.08692	0.564092	1.60974	4.60805	4.42046	0.000465428	0.0358852	2.48249	chr15	57953424	58497866	544443	-	ensembl_havana	gene	15	ALDH1A2	ensembl_havana	protein_coding
159	ENSG00000268447	2.82334	1.4902	4.15649	2.84258	4.50312	0.000393564	0.0320271	2.47322	chrX	52751132	52790305	39174	+	ensembl_havana	gene	6	SSX2B	ensembl_havana	protein_coding
160	ENSG00000029993	0.602732	0.315894	0.889569	5.61342	4.46803	0.000422571	0.033976	2.47086	chrX	150980509	150990771	10263	+	ensembl_havana	gene	15	HMGB3	ensembl_havana	protein_coding
161	ENSG00000265936	-0.42427	-0.622313	-0.226227	8.81821	-4.55524	0.000354184	0.0303132	2.46608	chr18	67375133	67375305	173	+	havana	gene	1	AC091042.1	havana	processed_pseudogene
162	ENSG00000073712	1.64961	0.862224	2.43699	2.73347	4.45475	0.000434119	0.0345717	2.45346	chr14	52857268	52952435	95168	-	ensembl_havana	gene	15	FERMT2	ensembl_havana	protein_coding
163	ENSG00000095596	1.91607	0.984925	2.84721	3.82399	4.37545	0.000510068	0.0384501	2.43816	chr10	93073475	93077885	4411	+	ensembl_havana	gene	12	CYP26A1	ensembl_havana	protein_coding
164	ENSG00000275613	1.78995	0.982429	2.59747	1.95388	4.7132	0.000257742	0.0255221	2.43618	chr17	36722443	36726346	3904	+	havana_tagene	gene	2	AC243830.1	havana_tagene	lncRNA
165	ENSG00000060656	1.13731	0.589976	1.68464	2.59502	4.4183	0.000467481	0.0358852	2.40081	chr1	29236516	29326813	90298	+	ensembl_havana	gene	20	PTPRU	ensembl_havana	protein_coding
166	ENSG00000111452	1.33719	0.682263	1.99212	3.37162	4.34137	0.000546761	0.0393351	2.36809	chr12	130953907	131141469	187563	+	ensembl_havana	gene	13	ADGRD1	ensembl_havana	protein_coding
167	ENSG00000180596	0.863003	0.440388	1.28562	4.1692	4.34206	0.000545995	0.0393351	2.3586	chr6	26114873	26123926	9054	-	ensembl_havana	gene	7	H2BC4	ensembl_havana	protein_coding
168	ENSG00000169679	0.566656	0.296861	0.83645	7.17687	4.46596	0.000424357	0.033976	2.34979	chr2	110637528	110678063	40536	-	ensembl_havana	gene	15	BUB1	ensembl_havana	protein_coding
169	ENSG00000196549	2.04833	1.04912	3.04754	3.085	4.35883	0.000527638	0.0388435	2.34107	chr3	155024124	155183729	159606	+	ensembl_havana	gene	11	MME	ensembl_havana	protein_coding
170	ENSG00000130177	-0.562801	-0.833908	-0.291694	5.94655	-4.4141	0.000471486	0.036007	2.32238	chr13	114234887	114272723	37837	+	ensembl_havana	gene	16	CDC16	ensembl_havana	protein_coding
171	ENSG00000106617	2.04812	1.11662	2.97961	1.81835	4.67521	0.000278154	0.025905	2.30201	chr7	151556124	151877125	321002	-	ensembl_havana	gene	15	PRKAG2	ensembl_havana	protein_coding
172	ENSG00000170293	3.44112	2.10225	4.77999	1.60104	5.46498	5.90261e-05	0.0112695	2.30033	chr3	32238679	32370321	131643	+	ensembl_havana	gene	9	CMTM8	ensembl_havana	protein_coding
173	ENSG00000269609	-0.783174	-1.16748	-0.398865	4.58277	-4.33317	0.000555983	0.0393747	2.29009	chr10	102449816	102461106	11291	+	havana	gene	6	RPARP-AS1	havana	lncRNA
174	ENSG00000171316	0.765819	0.388739	1.1429	4.42319	4.31838	0.000573023	0.0400632	2.28928	chr8	60678740	60868028	189289	+	ensembl_havana	gene	12	CHD7	ensembl_havana	protein_coding
175	ENSG00000123989	-0.656441	-0.976405	-0.336477	5.18675	-4.36237	0.000523849	0.0388118	2.28917	chr2	219538948	219543809	4862	-	ensembl_havana	gene	14	CHPF	ensembl_havana	protein_coding
176	ENSG00000131773	1.83352	0.971022	2.69602	2.08109	4.52017	0.00038021	0.0312823	2.28909	chr8	135457456	135656722	199267	+	ensembl_havana	gene	14	KHDRBS3	ensembl_havana	protein_coding
177	ENSG00000172380	1.23258	0.622265	1.8429	3.22225	4.29426	0.000601963	0.0413107	2.27649	chr1	67701475	67833467	131993	-	ensembl_havana	gene	6	GNG12	ensembl_havana	protein_coding
178	ENSG00000071051	1.23697	0.625073	1.84887	4.25637	4.29841	0.000596881	0.0413107	2.27515	chr2	105744912	105894274	149363	+	ensembl_havana	gene	14	NCK2	ensembl_havana	protein_coding
179	ENSG00000006118	1.7376	0.889634	2.58558	2.61208	4.35711	0.000529494	0.0388435	2.26649	chr11	60924463	60937159	12697	+	ensembl_havana	gene	14	TMEM132A	ensembl_havana	protein_coding
180	ENSG00000117020	2.10338	1.07187	3.13488	2.84776	4.33585	0.000552951	0.0393747	2.26526	chr1	243488233	243851079	362847	-	ensembl_havana	gene	18	AKT3	ensembl_havana	protein_coding
181	ENSG00000130147	3.38782	1.92489	4.85075	2.06915	4.92407	0.000169315	0.0221178	2.26258	chr2	234952017	235055714	103698	+	ensembl_havana	gene	16	SH3BP4	ensembl_havana	protein_coding
182	ENSG00000260822	2.71886	1.55615	3.88157	1.47394	4.97214	0.000153958	0.021131	2.25849	#N/A	#N/A	#N/A	#N/A	#N/A	#N/A	#N/A	#N/A	#N/A	#N/A	#N/A
183	ENSG00000086619	1.09265	0.548875	1.63642	3.44422	4.27258	0.000629236	0.0427881	2.24715	chr1	236215101	236281958	66858	-	ensembl_havana	gene	14	ERO1B	ensembl_havana	protein_coding
184	ENSG00000144218	2.41874	1.30584	3.53164	1.93867	4.62128	0.000310014	0.0273051	2.23597	chr2	99545419	100192428	647010	-	ensembl_havana	gene	19	AFF3	ensembl_havana	protein_coding
185	ENSG00000187984	1.72103	0.876764	2.5653	2.43303	4.33448	0.000554497	0.0393747	2.21883	chr9	92809568	92838457	28890	+	havana	gene	13	ANKRD19P	havana	transcribed_unprocessed_pseudogene
186	ENSG00000227232	-0.711432	-1.0575	-0.365368	6.28768	-4.37124	0.000514466	0.0384501	2.20927	chr1	14404	29570	15167	-	havana	gene	5	WASH7P	havana	unprocessed_pseudogene
187	ENSG00000239911	3.29104	2.04042	4.54166	1.18686	5.59546	4.60321e-05	0.010081	2.20431	chr7	151877042	151879223	2182	+	havana	gene	2	PRKAG2-AS1	havana	lncRNA
188	ENSG00000142156	2.87733	1.62088	4.13377	1.70414	4.86938	0.00018872	0.0228023	2.19047	chr21	45981769	46005050	23282	+	ensembl_havana	gene	15	COL6A1	ensembl_havana	protein_coding
189	ENSG00000157657	4.04664	2.52112	5.57215	1.48318	5.64034	4.22809e-05	0.0095401	2.18227	chr9	113876282	114056591	180310	+	ensembl_havana	gene	14	ZNF618	ensembl_havana	protein_coding
190	ENSG00000112290	1.29591	0.648211	1.9436	2.98522	4.25432	0.000653188	0.0434253	2.17015	chr6	110099819	110180004	80186	-	ensembl_havana	gene	13	WASF1	ensembl_havana	protein_coding
191	ENSG00000182957	3.15094	1.85832	4.44357	1.35677	5.18317	0.000101746	0.0162924	2.1672	chr13	23979805	24307074	327270	+	ensembl_havana	gene	16	SPATA13	ensembl_havana	protein_coding
192	ENSG00000054598	1.0917	0.541285	1.64212	3.59221	4.21735	0.000704571	0.0451649	2.1453	chr6	1609915	1613897	3983	+	havana	gene	9	FOXC1	havana	protein_coding
193	ENSG00000163644	0.725581	0.359807	1.09136	3.85559	4.21794	0.000703718	0.0451649	2.13552	chr4	88257620	88284769	27150	-	ensembl_havana	gene	15	PPM1K	ensembl_havana	protein_coding
194	ENSG00000263465	-0.653873	-0.978498	-0.329248	5.20338	-4.28291	0.000616086	0.042086	2.1304	chr11	95067197	95071224	4028	+	ensembl_havana	gene	4	SRSF8	ensembl_havana	protein_coding
195	ENSG00000179456	1.18017	0.586575	1.77376	2.81867	4.2275	0.000690071	0.0450725	2.12416	chr1	244048939	244057476	8538	+	ensembl_havana	gene	10	ZBTB18	ensembl_havana	protein_coding
196	ENSG00000123739	0.801414	0.407342	1.19549	6.38576	4.32424	0.000566211	0.0397736	2.12249	chr4	109709989	109730070	20082	-	ensembl_havana	gene	11	PLA2G12A	ensembl_havana	protein_coding
197	ENSG00000158856	-1.12122	-1.68468	-0.557767	4.32147	-4.23116	0.00068491	0.0449325	2.11705	chr8	22048995	22082527	33533	+	ensembl_havana	gene	18	DMTN	ensembl_havana	protein_coding
198	ENSG00000121068	2.90982	1.66501	4.15462	1.48619	4.97042	0.00015448	0.021131	2.11276	chr17	61399843	61409466	9624	+	ensembl_havana	gene	14	TBX2	ensembl_havana	protein_coding
199	ENSG00000101104	-0.978924	-1.47525	-0.482596	3.23321	-4.19381	0.00073941	0.0455012	2.10248	chr20	44910060	44959035	48976	+	ensembl_havana	gene	13	PABPC1L	ensembl_havana	protein_coding
200	ENSG00000155760	1.20887	0.596031	1.82171	3.41068	4.19431	0.000738654	0.0455012	2.10233	chr2	202034587	202038445	3859	+	ensembl_havana	gene	2	FZD7	ensembl_havana	protein_coding
201	ENSG00000170142	0.537045	0.273411	0.800679	7.44899	4.3315	0.000557888	0.0393747	2.0649	chr3	23805955	23891640	85686	+	ensembl_havana	gene	12	UBE2E1	ensembl_havana	protein_coding
202	ENSG00000166689	1.58943	0.803808	2.37505	2.17315	4.30186	0.000592686	0.0412443	2.06114	chr11	16777297	17014414	237118	-	ensembl_havana	gene	16	PLEKHA7	ensembl_havana	protein_coding
203	ENSG00000226360	-0.41776	-0.621775	-0.213745	9.45953	-4.35404	0.000532816	0.0388956	2.04789	chr3	61742455	61743106	652	-	havana	gene	5	RPL10AP6	havana	processed_pseudogene
204	ENSG00000117707	2.67897	1.46525	3.89268	1.53053	4.69331	0.000268231	0.0257671	2.03101	chr1	213983181	214041510	58330	+	ensembl_havana	gene	16	PROX1	ensembl_havana	protein_coding
205	ENSG00000135605	1.16195	0.566783	1.75712	3.96391	4.15122	0.00080697	0.048849	2.00592	chr4	48135783	48269838	134056	-	ensembl_havana	gene	13	TEC	ensembl_havana	protein_coding
206	ENSG00000180304	0.566455	0.284265	0.848645	6.3943	4.26827	0.000634808	0.0429707	2.00493	chr15	64687573	64703281	15709	-	ensembl_havana	gene	14	OAZ2	ensembl_havana	protein_coding
207	ENSG00000115073	0.466	0.233315	0.698686	6.27999	4.25838	0.000647785	0.0434253	1.99293	chr2	97655939	97664044	8106	-	ensembl_havana	gene	8	ACTR1B	ensembl_havana	protein_coding
208	ENSG00000071575	-0.57911	-0.868482	-0.289738	6.10568	-4.25532	0.000651855	0.0434253	1.99148	chr2	12716889	12742734	25846	+	ensembl_havana	gene	11	TRIB2	ensembl_havana	protein_coding
209	ENSG00000225546	-0.880836	-1.32987	-0.431807	4.44305	-4.17108	0.000774721	0.0472108	1.9872	chr7	119495024	119907397	412374	-	havana	gene	6	LINC02476	havana	lncRNA
210	ENSG00000111961	0.951211	0.461674	1.44075	3.56647	4.13161	0.000840156	0.0492583	1.98543	chr6	148272304	148552048	279745	+	ensembl_havana	gene	18	SASH1	ensembl_havana	protein_coding
211	ENSG00000114738	0.561239	0.278749	0.84373	5.77577	4.22447	0.000694369	0.0451552	1.97195	chr3	50611520	50649291	37772	+	ensembl_havana	gene	11	MAPKAPK3	ensembl_havana	protein_coding
212	ENSG00000182459	1.92278	0.948388	2.89718	5.60969	4.19588	0.000736281	0.0455012	1.9678	chr17	82359247	82363775	4529	+	ensembl_havana	gene	5	TEX19	ensembl_havana	protein_coding
213	ENSG00000131503	0.652327	0.318038	0.986617	4.37971	4.14927	0.000810214	0.048849	1.96374	chr5	140401814	140539856	138043	+	ensembl_havana	gene	21	ANKHD1	ensembl_havana	protein_coding
214	ENSG00000130513	0.861044	0.434918	1.28717	8.34119	4.29651	0.000599199	0.0413107	1.96181	chr19	18374731	18389176	14446	+	ensembl_havana	gene	6	GDF15	ensembl_havana	protein_coding
215	ENSG00000160685	-0.546238	-0.821702	-0.270773	5.57852	-4.21642	0.000705913	0.0451649	1.96117	chr1	155002630	155018522	15893	+	ensembl_havana	gene	13	ZBTB7B	ensembl_havana	protein_coding
216	ENSG00000139269	-1.29776	-1.96692	-0.628594	3.68827	-4.12373	0.000853872	0.0493944	1.95836	chr12	57452323	57459280	6958	+	ensembl_havana	gene	3	INHBE	ensembl_havana	protein_coding
217	ENSG00000185989	-0.886095	-1.34311	-0.42908	4.08101	-4.12266	0.000855745	0.0493944	1.92658	chr13	113977783	114132623	154841	-	ensembl_havana	gene	11	RASA3	ensembl_havana	protein_coding
218	ENSG00000163993	-1.34891	-2.0428	-0.655019	4.3852	-4.13351	0.000836873	0.0492583	1.92425	chr4	6693878	6697170	3293	+	ensembl_havana	gene	7	S100P	ensembl_havana	protein_coding
219	ENSG00000135451	0.631236	0.307408	0.955064	4.9138	4.14482	0.000817652	0.0490987	1.90404	chr12	49323236	49331731	8496	+	ensembl_havana	gene	13	TROAP	ensembl_havana	protein_coding
220	ENSG00000158966	3.07847	1.62935	4.52759	1.95797	4.51709	0.00038259	0.0313051	1.90339	chr1	64470129	64693058	222930	+	ensembl_havana	gene	16	CACHD1	ensembl_havana	protein_coding
221	ENSG00000101255	-0.742304	-1.11386	-0.370751	7.58355	-4.24804	0.000661641	0.0437918	1.88376	chr20	362835	397559	34725	+	ensembl_havana	gene	11	TRIB3	ensembl_havana	protein_coding
222	ENSG00000231409	-0.541922	-0.813406	-0.270438	7.62881	-4.24445	0.000666527	0.04392	1.87469	chr15	34943080	34943394	315	+	havana	gene	3	AC018868.1	havana	processed_pseudogene
223	ENSG00000159199	0.558401	0.276257	0.840545	6.77926	4.20827	0.000717816	0.0451649	1.85602	chr17	48892765	48895871	3107	+	ensembl_havana	gene	14	ATP5MC1	ensembl_havana	protein_coding
224	ENSG00000151320	2.19849	1.13872	3.25826	1.8011	4.41104	0.000474437	0.0360475	1.85344	chr14	32329298	32837684	508387	+	ensembl_havana	gene	11	AKAP6	ensembl_havana	protein_coding
225	ENSG00000112972	0.768191	0.380294	1.15609	7.03464	4.21096	0.000713858	0.0451649	1.84822	chr5	43287470	43313512	26043	-	ensembl_havana	gene	15	HMGCS1	ensembl_havana	protein_coding
226	ENSG00000067992	3.05451	1.67635	4.43268	1.60932	4.7127	0.000257998	0.0255221	1.82199	chrX	24465221	24550466	85246	+	ensembl_havana	gene	15	PDK3	ensembl_havana	protein_coding
227	ENSG00000205269	2.85833	1.5851	4.13156	1.34079	4.77346	0.000228464	0.02439	1.8145	chr6	11537749	11583524	45776	+	ensembl_havana	gene	6	TMEM170B	ensembl_havana	protein_coding
228	ENSG00000225591	-0.504237	-0.758774	-0.249701	8.22992	-4.21224	0.000711998	0.0451649	1.78797	chr1	173741674	173741928	255	+	havana	gene	2	BX248409.1	havana	processed_pseudogene
229	ENSG00000134802	-0.626259	-0.944361	-0.308157	7.33563	-4.18616	0.000751109	0.0460309	1.76989	chr11	57406954	57427580	20627	-	ensembl_havana	gene	17	SLC43A3	ensembl_havana	protein_coding
230	ENSG00000241343	-0.539173	-0.812399	-0.265946	8.41887	-4.19598	0.000736126	0.0455012	1.74932	chrX	101390824	101396155	5332	+	ensembl_havana	gene	10	RPL36A	ensembl_havana	protein_coding
231	ENSG00000164692	2.1133	1.02368	3.20292	2.42179	4.12395	0.00085348	0.0493944	1.7441	chr7	94394895	94431227	36333	+	ensembl_havana	gene	18	COL1A2	ensembl_havana	protein_coding
232	ENSG00000147459	1.80448	0.876782	2.73218	1.93929	4.13593	0.000832718	0.0492583	1.71749	chr8	25184689	25418082	233394	+	ensembl_havana	gene	18	DOCK5	ensembl_havana	protein_coding
233	ENSG00000157851	2.73214	1.48352	3.98075	1.31096	4.65267	0.000291039	0.0267446	1.70784	chr2	26847747	26950351	102605	+	ensembl_havana	gene	17	DPYSL5	ensembl_havana	protein_coding
234	ENSG00000251062	-0.474939	-0.719148	-0.230731	6.6854	-4.13529	0.000833823	0.0492583	1.70574	chr5	32887990	32888145	156	-	havana	gene	1	AC025459.1	havana	processed_pseudogene
235	ENSG00000104408	-0.440363	-0.664917	-0.215809	8.96343	-4.16984	0.000776701	0.0472108	1.68311	chr8	108201216	108435333	234118	-	ensembl_havana	gene	10	EIF3E	ensembl_havana	protein_coding
236	ENSG00000244187	0.431465	0.209293	0.653637	7.52551	4.12938	0.00084401	0.0492902	1.65093	chr9	136791344	136793317	1974	+	ensembl_havana	gene	8	TMEM141	ensembl_havana	protein_coding
237	ENSG00000261801	2.03256	1.04344	3.02168	1.343	4.36941	0.000516385	0.0384501	1.64897	chr15	73908071	73928248	20178	-	havana	gene	6	LOXL1-AS1	havana	lncRNA
238	ENSG00000242060	-0.430035	-0.650968	-0.209102	8.15334	-4.13877	0.000827885	0.0492583	1.64122	chr18	60149576	60150365	790	+	havana	gene	1	RPS3AP49	havana	processed_pseudogene
239	ENSG00000131378	2.86911	1.59129	4.14694	1.08748	4.77424	0.00022811	0.02439	1.56964	chr3	16313574	16514026	200453	-	ensembl_havana	gene	14	RFTN1	ensembl_havana	protein_coding
240	ENSG00000158457	3.48399	1.77843	5.18955	1.73079	4.34348	0.000544417	0.0393351	1.54543	chr7	129144707	129169699	24993	+	ensembl_havana	gene	6	TSPAN33	ensembl_havana	protein_coding
241	ENSG00000196593	3.63803	2.06472	5.21134	1.15439	4.91677	0.000171782	0.0221341	1.53745	chr13	23939557	23946782	7226	-	havana	gene	9	ANKRD20A19P	havana	transcribed_unprocessed_pseudogene
242	ENSG00000151468	2.56137	1.40016	3.72259	0.85529	4.69018	0.000269921	0.0257671	1.38732	chr10	12896625	13099652	203028	-	ensembl_havana	gene	11	CCDC3	ensembl_havana	protein_coding
243	ENSG00000128602	2.76882	1.34653	4.19111	1.66776	4.13938	0.000826843	0.0492583	1.38294	chr7	129188633	129213545	24913	+	ensembl_havana	gene	11	SMO	ensembl_havana	protein_coding
244	ENSG00000180537	2.1572	1.06733	3.24706	1.15084	4.20867	0.000717224	0.0451649	1.28912	chr6	13924446	13980310	55865	+	ensembl_havana	gene	13	RNF182	ensembl_havana	protein_coding
245	ENSG00000003096	3.85913	2.006	5.71227	1.72263	4.42803	0.000458326	0.0355489	1.2741	chrX	117897813	118117340	219528	-	ensembl_havana	gene	14	KLHL13	ensembl_havana	protein_coding
246	ENSG00000132970	3.46031	1.87472	5.0459	1.04074	4.64037	0.000298329	0.0267633	1.27012	chr13	26557683	26688948	131266	+	ensembl_havana	gene	14	WASF3	ensembl_havana	protein_coding
247	ENSG00000112186	3.1814	1.68555	4.67725	1.08583	4.52229	0.000378588	0.0312823	1.26575	chr6	17393505	17557790	164286	+	ensembl_havana	gene	12	CAP2	ensembl_havana	protein_coding
248	ENSG00000240065	3.15015	1.6389	4.6614	1.20809	4.43224	0.000454424	0.0354308	1.25706	chr6	32844136	32859851	15716	+	ensembl_havana	gene	8	PSMB9	ensembl_havana	protein_coding
249	ENSG00000269791	3.35122	1.86771	4.83473	0.778752	4.8033	0.000215254	0.0236805	1.25338	chrX	48402078	48411910	9833	-	ensembl_havana	gene	5	SSX4B	ensembl_havana	protein_coding
250	ENSG00000170166	3.23873	1.69067	4.78678	0.99955	4.44852	0.000439641	0.0348252	1.24086	chr2	176151550	176153226	1677	+	ensembl_havana	gene	6	HOXD4	ensembl_havana	protein_coding
251	ENSG00000187210	2.75706	1.36128	4.15284	1.49879	4.20008	0.000729959	0.0455012	1.20786	chr9	76419850	76651203	231354	+	ensembl_havana	gene	14	GCNT1	ensembl_havana	protein_coding
252	ENSG00000170485	2.43505	1.25071	3.61939	0.886906	4.37179	0.000513891	0.0384501	1.14102	chr2	100820139	100996829	176691	+	ensembl_havana	gene	17	NPAS2	ensembl_havana	protein_coding
253	ENSG00000172985	2.50168	1.25333	3.75003	1.0816	4.26113	0.000644149	0.0434057	1.11669	chr2	109129205	109504634	375430	+	ensembl_havana	gene	11	SH3RF3	ensembl_havana	protein_coding
254	ENSG00000133742	3.81249	2.15249	5.4725	0.54914	4.88345	0.000183518	0.0228023	1.07271	chr8	85327608	85379014	51407	-	ensembl_havana	gene	13	CA1	ensembl_havana	protein_coding
255	ENSG00000088538	2.79633	1.3832	4.20946	0.843834	4.20761	0.000718781	0.0451649	0.909299	chr3	50674927	51384198	709272	+	ensembl_havana	gene	13	DOCK3	ensembl_havana	protein_coding
256	ENSG00000260157	3.49301	1.81856	5.16746	0.457294	4.43563	0.000451302	0.0353725	0.734574	chr17	21614487	21641536	27050	+	havana	gene	3	AC233702.1	havana	transcribed_unprocessed_pseudogene
257	ENSG00000196814	4.03508	2.14825	5.92191	-0.0372729	4.54724	0.000359958	0.0306284	0.571377	chr9	126326829	126507041	180213	+	ensembl_havana	gene	15	MVB12B	ensembl_havana	protein_coding
258	ENSG00000259424	3.73132	1.96259	5.50006	-0.140501	4.48568	0.000407721	0.0329988	0.507497	chr15	98646951	98647371	421	-	havana	gene	1	IRAIN	havana	lncRNA

## Sheet: Supplementary Table 4
Supplementary Table 4: Differential Protein Expression Analysis
	Acession	logFC	AveExpr	t	P.Value	adj.P.Val	B	gene_name
1	A0A075B730;P58107	1.03496	16.0481	3.89532	0.00214576	0.0316848	0.405464	EPPK1
2	A0A087WUD3;Q9NRP0;Q9NRP0-2	-0.868599	17.5762	-5.0155	0.000303576	0.0105233	2.25992	OSTC
3	A0A087WVS8;Q70IA6;Q70IA6-2;Q70IA6-3	0.497109	17.6206	5.38824	0.000164511	0.00741929	2.83591	MOB2
4	A0A087WXB0;O15126	0.395511	17.7385	4.19385	0.00125177	0.0250214	0.917184	SCAMP1
5	A0A087WZ13;E9PAU2;Q8IY67-2	-0.281096	18.697	-3.90405	0.0021038	0.0315226	0.423288	RAVER1
6	A0A087X020;Q9Y3A5	-0.266722	20.2978	-4.1302	0.00140187	0.026567	0.809476	SBDS
7	A0A087X2D8;O60271;O60271-2;O60271-4	0.312816	18.35	3.57679	0.00381825	0.0419049	-0.143375	SPAG9
8	A0A096LNV3;A0A096LP02;Q9Y508;Q9Y508-2	0.505952	17.3332	4.31147	0.00101664	0.0225767	1.11498	RNF114
9	A0A0A0MQW0;A0A0A0MR39;Q9P2K5;Q9P2K5-2	1.82898	18.0334	5.89256	7.9545e-05	0.00558288	3.52083	MYEF2
10	A0A0A0MRL6;F8W8M4;O14639-2;O14639-6	1.68088	15.5895	4.03539	0.00171403	0.0287213	0.625448	ABLIM1
11	A0A0A0MRL7;P55210;P55210-3;P55210-4	3.60036	13.2645	6.45277	0.000200812	0.00845641	2.18102	CASP7
12	A0A0A0MSV9;A0A0G2JH37;A0A0G2JKZ1;A2AB90;O15533;O15533-2;O15533-3	1.2667	17.1074	4.95236	0.000347131	0.011817	2.1379	TAPBP
13	A0A0A0MTR2;Q8N543	1.48468	16.9498	5.33579	0.00018539	0.00792439	2.72849	OGFOD1
14	A0A0A6YYL1;A0A0U1RQM3;P49914;P49914-2	-0.332521	17.4264	-4.11356	0.0014441	0.026975	0.781245	ST20-MTHFS;MTHFS;MTHFS;MTHFS
15	A0A0B4J1S3;H3BLT4;K7EMW2;O15392;O15392-2;O15392-4;O15392-5	2.24368	15.8504	3.64565	0.00359023	0.0410335	-0.0675756	BIRC5
16	A0A0C4DFM7;E9PKX1;E9PKY2;Q5TAX3	0.589381	14.9767	3.50294	0.00437309	0.0458673	-0.272177	TUT4;TUT4;TUT4;ZCCHC11
17	A0A0C4DFT3;E7EQD7;Q12959;Q12959-2;Q12959-3;Q12959-4;Q12959-5;Q12959-6;Q12959-7	1.06653	15.6912	8.19692	2.97528e-06	0.00167005	6.46545	DLG1
18	A0A0C4DGB9	-0.790142	14.5796	-4.78011	0.00045144	0.013579	1.88506	PPA2
19	A0A0D9SEU5;Q6VN20;Q6VN20-3;R4GMX8	-0.542493	15.3763	-4.13092	0.00140007	0.026567	0.810696	RANBP10
20	A0A0D9SF58;E7EXA6;F8WCC1;Q8WVB6;Q8WVB6-2	-0.86338	15.4824	-4.35211	0.00245907	0.0333646	0.502543	CHTF18
21	A0A0D9SG72;A0A1B0GTP9;A0A1B0GVQ5;A0A1B0GWF2;A0A2R8Y5D4;P61764;P61764-2	0.624808	16.8259	3.99828	0.00177528	0.0289725	0.584822	STXBP1
22	A0A0J9YW33;Q13277;Q13277-2;Q13277-3	0.676226	18.2984	3.59973	0.00367318	0.0413328	-0.10568	STX3
23	A0A0J9YXF2;A0A0J9YYG4;J3QT77;Q15165;Q15165-1;Q15165-3	0.672742	16.6392	4.83185	0.000413468	0.0129152	1.96816	PON2
24	A0A140TA86;Q5XKP0	-0.704144	18.5927	-3.8399	0.00237188	0.0326566	0.31015	MICOS13;MIC13
25	A0A1B0GTN9;A0A1B0GUN0;E9PKC0;E9PL74;H0YDE2;Q6IQ23;Q6IQ23-2;Q6IQ23-3	1.30459	13.361	4.64666	0.000713796	0.0184438	1.50386	PLEKHA7
26	A0A1B0GTW1;A0A2R8YDH4;A0A3B3ITE1;Q9UDY2;Q9UDY2-3;Q9UDY2-7	0.65913	17.7068	3.63877	0.00340836	0.0398221	-0.0354993	TJP2;ENSG00000285130;TJP2;TJP2;TJP2;TJP2
27	A0A1B0GV26;A0A2R8Y5E0;B1AL55;Q8WWZ3;Q8WWZ3-2	2.12766	13.5984	4.98123	0.00108933	0.0231592	1.01018	EDARADD
28	A0A1B0GX65;Q969T4;Q96LR5;R4GND1	1.17743	16.3549	7.07076	1.31622e-05	0.00245565	5.15645	UBE2E3;UBE2E3;UBE2E2;UBE2E3
29	A0A1C7CYX9;Q16555;Q16555-2	1.34768	17.5205	3.7457	0.00293434	0.0369403	0.11853	DPYSL2
30	A0A1W2PPZ5;P23193	-0.48594	20.3466	-4.03437	0.00166389	0.0284008	0.64647	TCEA1
31	A0A286YF17;A0A286YFD0;P42898;P42898-2;Q5SNW7	-0.408573	17.2034	-4.37447	0.000910062	0.0213776	1.22022	MTHFR
32	A0A2R8Y5H9;Q8IVT5;Q8IVT5-2	0.59092	17.7278	4.67584	0.000539481	0.0154118	1.71637	KSR1
33	A0A2R8Y653;Q9BZX2	0.344749	17.783	4.21716	0.00120105	0.0245611	0.956515	UCK2
34	A0A2R8Y6D0	0.581166	16.0795	3.76172	0.00272328	0.0354275	0.177804	EPB41
35	A0A2R8Y7R9;Q13136;Q13136-2	0.900758	17.8239	4.50188	0.000733355	0.0187265	1.42648	PPFIA1
36	A0A2R8YD45;O14773	-0.553486	17.1631	-5.1597	0.000238967	0.00924168	2.48535	TPP1
37	A0A2R8YES3;B4DGM3;Q969G3;Q969G3-3;Q969G3-4	-0.681318	19.1679	-4.27725	0.0010799	0.0231082	1.05761	SMARCE1
38	A0A3B3IRK8;Q9BYX4	3.2933	12.1116	4.59703	0.000991924	0.0222867	1.24654	IFIH1
39	A0A3B3IT37;Q8IYK4	-0.89582	16.5668	-4.35425	0.000942943	0.021623	1.1865	COLGALT2
40	A0A494BZT8;Q9Y6A5	0.491892	17.4636	4.2141	0.00120759	0.0245723	0.951353	TACC3
41	A0A494C0R8	0.532513	18.0621	5.64788	0.000108609	0.00623967	3.22394	CLUH
42	A0A499FJK2;P01137	-0.842616	18.2271	-3.96593	0.00189681	0.0297234	0.523713	TGFB1
43	A0AVT1	-0.388548	19.8398	-5.06167	0.000281097	0.0100506	2.33245	UBA6
44	A1L0T0;M0R026	0.670492	15.3929	3.79299	0.00257275	0.0344143	0.231879	ILVBL
45	A1X283	1.44984	14.9625	4.84896	0.000401655	0.0127554	1.99557	SH3PXD2B
46	A2A2F0;Q86X10;Q86X10-2;Q86X10-3	0.534879	15.9239	3.62374	0.00350342	0.0403995	-0.0616364	RALGAPB
47	A2RRP1	0.546932	19.1553	3.82662	0.00242035	0.0330762	0.289955	NBAS
48	A3KMH1;A3KMH1-3	-0.835502	15.3451	-3.59483	0.00369398	0.0413328	-0.11195	VWA8
49	A6NKZ2;P51606	0.829873	16.4626	3.64764	0.00335348	0.03955	-0.0200759	RENBP
50	A8MQ02;J3KN01;P55196;P55196-5	0.52667	19.6088	3.98492	0.00181843	0.0293566	0.561972	AFDN
51	A9UJP8;Q5R3I4	-0.826074	16.6646	-6.30646	3.95209e-05	0.00384651	4.1589	TTC38
52	B0QY89;Q9Y262;Q9Y262-2	0.248326	18.9765	4.41496	0.000847764	0.0205167	1.28758	EIF3L
53	B0QYH2;Q8IWL3	-0.88415	14.7642	-4.04258	0.00163959	0.0282457	0.660465	HSCB
54	B1AH58;F5GZ09;H0Y6C7;Q9BW83;Q9BW83-2	1.49336	15.6804	3.62855	0.00356041	0.0408908	-0.070247	IFT27
55	B1AMW1;P19256;P19256-2;P19256-3	-0.46821	16.0671	-3.56408	0.00390834	0.0424025	-0.165519	CD58
56	B1APY4;Q01974	0.648417	15.8851	3.65668	0.00329846	0.0392296	-0.00435514	ROR2
57	B2WTI3;B2WTI4;K7EJU9;Q6NYC1;Q6NYC1-2;Q6NYC1-3	-0.594923	17.0288	-3.77414	0.00266241	0.0348752	0.199298	JMJD6
58	B4E0K5;Q16539	0.60553	18.4125	7.42872	8.07064e-06	0.00232341	5.59257	MAPK14
59	B4E1Q4;O14730;O14730-2	-0.587127	16.9182	-3.6109	0.00358681	0.0410335	-0.0839829	RIOK3
60	B5MCW3;H7C127;H7C128;H7C179;Q9H0E9;Q9H0E9-2;Q9H0E9-4	0.433842	17.8482	3.56579	0.00389612	0.0423508	-0.162548	BRD8
61	B7WNQ9;P15976;P15976-2;P15976-3	-0.547803	17.8239	-3.96065	0.00189959	0.0297234	0.520432	GATA1
62	B7Z306;C9J2P0;H7C061;P51965;P51965-2	0.517556	19.019	5.8348	8.1019e-05	0.00561699	3.49651	UBE2E1
63	B7Z7E1;P51911;P51911-2	1.49864	17.706	5.72485	0.00010024	0.00593607	3.3032	CNN1
64	B7Z7Y1;E9PCH4;Q8TEU7;Q8TEU7-2	1.36271	17.3451	5.71698	9.9636e-05	0.00593607	3.30678	RAPGEF6;;RAPGEF6;RAPGEF6
65	B7ZLR4;E7ET55;F5H562;F5H748;P35670;P35670-2;P35670-4	-0.761046	14.8863	-3.6599	0.00327914	0.0390816	0.00122743	ATP7B
66	C9JBI3;P78330	-0.942328	17.3512	-7.82741	4.7673e-06	0.00193587	6.05603	PSPH
67	C9JF50;E9PLD2;E9PLU1;E9PPF9;E9PPQ0;E9PRK5;Q9H019;Q9H019-2;Q9H019-3	0.914204	14.5613	3.44379	0.00487626	0.0485848	-0.375489	MTFR1L
68	D6R938;E9PBG7;E9PF82;Q13557;Q13557-10;Q13557-11;Q13557-12;Q13557-3;Q13557-4;Q13557-5;Q13557-6;Q13557-8;Q13557-9	1.60877	15.676	3.88442	0.00224399	0.0318132	0.368981	CAMK2D
69	D6R9E3;Q9BWT6	0.93479	15.1872	5.87035	7.66695e-05	0.00544833	3.54769	MND1
70	D6RAM3	-1.24135	16.6795	-3.49569	0.00454214	0.0464426	-0.301171	DOK3
71	D6RAZ4;O14967	-0.747566	18.7228	-4.26167	0.00111005	0.0233727	1.03143	CLGN
72	D6RCQ1;D6REM9;Q7L099;Q7L099-2;Q7L099-3;Q7L099-4	0.533238	17.6587	4.27107	0.00109176	0.0231592	1.04722	RUFY3
73	D6RFW1;Q96EQ0	0.547633	17.5309	3.98276	0.00182551	0.0293566	0.558276	SGTB
74	E2QRF9;H7C608;O75496	0.54227	17.236	4.52765	0.000696647	0.0182852	1.47395	GMNN
75	E5RFF9;Q9BRT9	0.547072	16.7773	3.6955	0.00307265	0.0377279	0.0630464	GINS4
76	E5RGQ3;Q9H446;Q9H446-2	0.446501	17.591	4.02457	0.00169341	0.0285668	0.62974	RWDD1
77	E5RHW4;O94905	-0.376928	19.705	-5.43845	0.000151705	0.00712764	2.9118	ERLIN2
78	E5RK69	1.05351	16.6793	3.96663	0.00190836	0.0297234	0.519663	ANXA6
79	E7EMP6;Q96FZ2	-0.687917	16.2791	-5.89953	7.32845e-05	0.00541068	3.58955	HMCES
80	E7ER68;Q658Y4	0.908407	16.9994	4.07443	0.00155547	0.0277206	0.711555	FAM91A1
81	E7ETU5;F6Y5H0;P29558;P29558-2	2.49497	15.6191	8.31712	2.60742e-06	0.00167005	6.57877	RBMS1
82	E7EUU4;E7EX73;E9PGM1;Q04637;Q04637-3;Q04637-4;Q04637-5;Q04637-8;Q04637-9	0.247978	20.4528	3.77964	0.00263595	0.0347584	0.2088	EIF4G1
83	E7EX44;E9PGZ1;Q05682;Q05682-2;Q05682-3;Q05682-4;Q05682-5;Q05682-6	1.44515	16.1375	3.48343	0.00464727	0.0472625	-0.322754	CALD1
84	E9PEI0;Q69YH5	0.809139	13.6002	4.27656	0.00108123	0.0231082	1.05644	CDCA2
85	E9PGC8;P78559;P78559-2	0.664758	17.8873	4.62497	0.000588784	0.016406	1.63349	MAP1A
86	E9PHA2;Q15003	0.33794	17.6719	3.96949	0.00186961	0.0295758	0.535563	NCAPH
87	E9PHF7;Q96RQ3	-0.413736	17.7682	-3.8782	0.00220445	0.0317274	0.37883	MCCC1
88	E9PJM3;G3V1E0;Q49AF1;Q9UK99;Q9UK99-2;Q9UK99-3	-2.98976	18.2273	-6.74685	2.55083e-05	0.00308701	4.57104	FBXO3
89	E9PK05;O14523;O14523-2	0.810259	17.0682	3.43521	0.00497723	0.0492954	-0.393565	C2CD2L
90	E9PKF6;H7BXH2;Q5H9R7;Q5H9R7-2;Q5H9R7-5;Q5H9R7-6	0.290838	18.8146	4.14318	0.0013698	0.0264875	0.831483	PPP6R3
91	E9PLK3;P55786	0.430368	20.896	3.52653	0.0041874	0.04414	-0.230996	NPEPPS
92	F2Z3J9;Q14914;Q14914-2	0.685758	15.8098	3.93955	0.00197322	0.0301637	0.484251	PTGR1
93	F5GYK2;Q9NRL3;Q9NRL3-3	0.515121	16.4478	5.03983	0.000291504	0.0102932	2.29818	STRN4
94	F5GZI3;Q5VWU8;Q5VWV2;Q8TEW0;Q8TEW0-10;Q8TEW0-11;Q8TEW0-2;Q8TEW0-3;Q8TEW0-4;Q8TEW0-5;Q8TEW0-6;Q8TEW0-7;Q8TEW0-8;Q8TEW0-9	0.624741	16.7524	6.80869	1.90241e-05	0.00290801	4.82476	PARD3
95	F5H4B6;Q8IZ83	-0.5603	16.4164	-3.69573	0.00307134	0.0377279	0.0634506	ALDH16A1
96	F5H669;Q8N684;Q8N684-2;Q8N684-3	-0.21576	20.0005	-3.66675	0.0032383	0.0390037	0.0131384	CPSF7
97	F5H6X2;F5H7F6;P10620;P10620-2	-0.594122	18.8856	-3.58209	0.00378129	0.0417484	-0.134137	MGST1
98	F6RGN5	-0.311672	22.2427	-3.74168	0.00282446	0.0362825	0.143115	SLC25A10
99	F8VPI1;F8VQQ5;F8VQW0;F8VR05;F8VSI7;F8VVJ4;F8VX73;F8W086;F8W1G3;F8W201;P55061;P55061-2	-0.643702	18.0421	-5.22184	0.000215743	0.0087275	2.58149	TMBIM6
100	F8W050;P55160;P55160-2	0.975329	13.5203	3.75326	0.00276555	0.0357321	0.163159	NCKAP1L
101	F8W0P7	0.498091	18.4225	3.84948	0.0023221	0.0323558	0.329371	ATP5F1B
102	F8W7U3;Q641Q2	-1.12795	17.8788	-8.97497	1.15735e-06	0.00093993	7.26799	WASHC2A;FAM21A
103	F8WCA0;J3QRU4;L7N2F9;P63027	0.53548	18.8821	6.77609	1.99285e-05	0.00290801	4.78276	VAMP2;VAMP2;;VAMP2
104	F8WCT7;Q8N357	-0.475534	15.6107	-3.73318	0.00286857	0.0365658	0.128381	SLC35F6
105	F8WE88;G3V394;Q9Y4I1;Q9Y4I1-2;Q9Y4I1-3	1.95045	13.1169	6.47298	4.65055e-05	0.00406744	4.01015	MYO5A
106	G8JLK1;M0QYT5;Q9NZ43	-0.365076	17.2869	-3.71239	0.0029794	0.0372289	0.0923411	USE1
107	H0Y2M6;P51798;P51798-2	-0.520042	16.7289	-4.52483	0.000700064	0.0182852	1.46931	CLCN7
108	H0YA52;Q9H0N5	-0.436624	16.6455	-3.71139	0.00298483	0.0372289	0.0906103	PCBD2
109	H0YAN8;O15013;O15013-4;O15013-5;O15013-6;O15013-7	1.21719	14.4573	6.21238	4.54936e-05	0.00404111	4.02966	ARHGEF10
110	H0YC42	-0.351488	19.2727	-3.47668	0.0045896	0.0468436	-0.318026	#N/A
111	H0YEW1;Q38SD2	-0.400614	20.7747	-4.422	0.000837391	0.0205167	1.29927	LRRK1
112	H0YI02;J3KPG1;Q96QF0;Q96QF0-2;Q96QF0-3;Q96QF0-4;Q96QF0-5;Q96QF0-6;Q96QF0-7;Q96QF0-8	0.875923	15.4601	3.54125	0.00407566	0.0435148	-0.205322	RAB3IP
113	H0YKC9;H0YKR4;H0YLY3;H0YN04;H0YNR6;Q9HA82	1.46405	12.7971	3.85384	0.00230385	0.0321803	0.336878	CERS4
114	H3BLV9;Q96SB4;Q96SB4-3;Q96SB4-4	0.411859	18.4936	5.11384	0.000257785	0.00951627	2.414	SRPK1
115	H3BND4;Q6P996;Q6P996-3;Q6P996-4;Q6P996-5	0.368459	16.5532	3.9307	0.00200497	0.0305584	0.469063	PDXDC1
116	H3BPE1;H3BQK9	1.11794	20.4896	5.25984	0.000213799	0.0087275	2.59739	MACF1
117	H6UMI1;O95166	-0.548858	17.7462	-3.98468	0.0018192	0.0293566	0.56157	GABARAP
118	H7BXD5;H7C2Z6;P28676	1.46982	17.4234	3.62019	0.00371731	0.0413586	-0.103649	GCA
119	H7BY57;O94856;O94856-10;O94856-11;O94856-12;O94856-13;O94856-3;O94856-4;O94856-5;O94856-6;O94856-7;O94856-8;O94856-9;X6RKN2	-0.431137	18.3843	-4.49714	0.000734567	0.0187265	1.42365	NFASC
120	H7BYJ3;O14578;O14578-3;O14578-4	-2.0424	17.3657	-4.02349	0.00183828	0.0293566	0.570154	CIT
121	H7BYT1;P48730;P48730-2	0.355943	17.7223	3.72585	0.00290717	0.0368912	0.115675	CSNK1D
122	H7BYU6;J3KTI4;Q96K83	1.10463	13.7947	4.73299	0.000489208	0.0142623	1.80901	ZNF521
123	H7C4S7	4.25469	11.7517	7.98049	6.79483e-06	0.00227227	5.67917	MAGI1
124	I3L1G1;I3L4I4;I3NI44;J3KQU4;O75674;O75674-2;O75674-3	-1.2175	14.7048	-4.52565	0.000699074	0.0182852	1.47065	TOM1L1
125	J3KPH8;Q8WUI4;Q8WUI4-3;Q8WUI4-4;Q8WUI4-5;Q8WUI4-6;Q8WUI4-7;Q8WUI4-8	1.27563	16.8707	5.22368	0.000217505	0.0087275	2.57541	HDAC7
126	J3KR55;P35236;P35236-2;P35236-3	-3.38684	14.1515	-5.58808	0.000175708	0.00768384	2.81268	PTPN7
127	J3KTA9;J3QQN7;Q8N9F7;Q8N9F7-2;Q8N9F7-3	1.09015	16.6125	4.32767	0.000995749	0.0222867	1.1363	GDPD1
128	J3QLS3;Q9Y2R9	-0.413006	19.5204	-3.97059	0.00186592	0.0295758	0.537446	MRPS7
129	K4DI92;Q6NW29	0.527736	15.7922	3.88081	0.00219407	0.0317274	0.383323	RWDD4
130	K7EIU8;Q13485	0.803291	16.6048	5.93274	6.96224e-05	0.00520794	3.63703	SMAD4
131	K7EKE6;P36776;P36776-2	-0.400233	21.3027	-4.74108	0.000482491	0.014139	1.8221	LONP1
132	K7EKM7;O75264	1.23923	15.0403	5.73856	9.41578e-05	0.00579767	3.35688	SMIM24
133	K7EKW4;K7ENV7;Q96AB3;Q96AB3-2	-0.46181	17.6224	-3.48248	0.00454083	0.0464426	-0.30789	ISOC2
134	K7ELC2;P62841	-0.22172	21.0056	-3.6268	0.00348381	0.040255	-0.0563025	RPS15
135	K7EP90;K7EQ03;Q9BTD8;Q9BTD8-2;Q9BTD8-3;Q9BTD8-4	-0.299273	18.2262	-3.83726	0.00237411	0.0326566	0.308301	RBM42
136	M0QX74;M0QXN9;M0QXP3;M0QY77;M0R0B4;M0R228;M0R2G3;Q9BQD3	-0.362761	16.6723	-3.70994	0.00299272	0.0372289	0.0881011	KXD1
137	M0QYZ2;M0R0N4;P53680;P53680-2;X6R390	0.429157	18.5943	4.8723	0.000386117	0.012434	2.03286	AP2S1
138	M0R165;Q9UBC2;Q9UBC2-2;Q9UBC2-3	0.34683	17.0463	3.75474	0.00275812	0.0357173	0.165717	EPS15L1
139	O00115;O00115-2	-0.704974	18.7491	-4.278	0.00107847	0.0231082	1.05887	DNASE2
140	O00139;O00139-1;O00139-4;O00139-5	-0.445083	20.4773	-3.87911	0.00220082	0.0317274	0.380401	KIF2A
141	O00154-4	0.434229	20.2773	5.10783	0.000260363	0.00954943	2.40463	ACOT7
142	O00244	0.271642	20.0302	3.6539	0.0033153	0.0393476	-0.00919388	ATOX1
143	O00264	0.525414	19.7495	4.2665	0.0011006	0.0232599	1.03956	PGRMC1
144	O00303	0.433358	20.7344	4.79638	0.00043912	0.0134797	1.91123	EIF3F
145	O00410	0.28249	20.2775	4.3753	0.000908744	0.0213776	1.2216	IPO5
146	O00442;O00442-2	-0.428981	19.6825	-5.64759	0.000108659	0.00623967	3.22351	RTCA
147	O00625	1.86404	19.4745	5.39358	0.000187996	0.00797579	2.72953	PIR
148	O00635	0.835527	15.9221	5.56192	0.000124484	0.00649256	3.09668	TRIM38
149	O14503	0.576629	15.603	3.93993	0.00197188	0.0301637	0.484897	BHLHE40
150	O14646;O14646-2	1.39215	18.4272	7.23997	1.05816e-05	0.00232341	5.35216	CHD1
151	O14672	0.438487	17.9481	3.59136	0.00371754	0.0413586	-0.117989	ADAM10
152	O14777	0.562078	17.3149	6.12962	5.15412e-05	0.00436981	3.91478	NDC80
153	O14802	1.13542	19.5303	5.63529	0.000114836	0.0064638	3.17613	POLR3A
154	O14974	0.353791	18.7872	3.8797	0.00219848	0.0317274	0.381413	PPP1R12A
155	O15069	-0.242963	22.7434	-3.57386	0.00383882	0.0419314	-0.148476	NACAD
156	O15160	-1.0447	20.053	-4.51174	0.000745163	0.0189118	1.4176	POLR1C
157	O15235	-0.456118	17.3701	-3.81225	0.00248429	0.0336267	0.265153	MRPS12
158	O43156	0.381797	16.217	3.67974	0.00316236	0.0383876	0.0356933	TTI1
159	O43172;O43172-2	0.584924	19.5293	4.30009	0.00103725	0.0228099	1.09591	PRPF4
160	O43264	0.30389	18.4215	4.06024	0.00158851	0.0279065	0.690574	ZW10
161	O43390	-0.301533	22.3163	-3.48477	0.00452178	0.0464426	-0.303903	HNRNPR
162	O43639	1.50121	13.9733	4.0985	0.00148345	0.0272926	0.755667	NCK2
163	O43665;O43665-1;O43665-2	-0.425684	17.6037	-3.72146	0.00293052	0.0369403	0.108069	RGS10
164	O43683;O43683-2;O43683-3	0.890451	15.5555	5.7538	9.19352e-05	0.00579767	3.37909	BUB1
165	O43924	0.48184	17.1706	3.49173	0.00446423	0.046228	-0.29175	PDE6D
166	O60343;O60343-2;O60343-3	1.55156	19.9746	4.40191	0.000955321	0.0218112	1.19335	TBC1D4
167	O60502	-0.294928	18.0028	-3.89412	0.0021419	0.0316848	0.406215	MGEA5
168	O60547;O60547-2	0.599006	17.7656	9.33786	7.60903e-07	0.000720956	7.61638	GMDS
169	O60704	-1.07122	15.6148	-4.3342	0.000976774	0.0221233	1.153	TPST2
170	O60732	0.962126	18.2797	6.85289	1.78672e-05	0.00290801	4.88145	MAGEC1
171	O60832	-0.299516	20.1495	-3.88277	0.0021863	0.0317274	0.386695	DKC1
172	O60925	0.269668	19.8652	4.19268	0.00125437	0.0250214	0.915208	PFDN1
173	O75061;O75061-2;O75061-4	0.872933	17.2233	5.53065	0.00013085	0.00670167	3.0501	DNAJC6
174	O75150	0.69099	18.4411	4.08851	0.00151018	0.0274545	0.738681	RNF40
175	O75164	-1.22177	14.8314	-3.77947	0.00306364	0.0377279	0.123214	KDM4A
176	O75165	0.570364	16.3295	4.24285	0.00114761	0.023986	0.999789	DNAJC13
177	O75326;O75326-2	1.22673	14.7484	4.08908	0.00150865	0.0274545	0.739646	SEMA7A
178	O75340	-0.421414	20.1421	-4.03875	0.00165088	0.0283542	0.653939	PDCD6
179	O75368	-0.824608	20.1542	-5.32737	0.00018158	0.00788002	2.74336	SH3BGRL
180	O75381;O75381-2	0.416797	18.8548	4.51138	0.000716606	0.0184438	1.44715	PEX14
181	O75387;O75387-2	-1.00998	15.1798	-3.63871	0.00340873	0.0398221	-0.035602	SLC43A1
182	O75530;O75530-2;O75530-3	-1.49764	17.158	-4.88376	0.000396683	0.0126693	2.01492	EED
183	O75608;O75608-2	-0.341646	21.0279	-3.72597	0.00290651	0.0368912	0.115891	LYPLA1
184	O75718	0.677522	17.3712	4.43984	0.000811681	0.0199758	1.32888	CRTAP
185	O75923-10;O75923-14;O75923-8	-0.722308	16.7714	-7.64103	6.08327e-06	0.00216146	5.84223	DYSF
186	O76038	1.63459	16.1948	4.37532	0.00094327	0.021623	1.19365	SCGN
187	O76071	0.314651	17.5193	3.54638	0.00403749	0.0432262	-0.196388	CIAO1
188	O94776	-0.325053	19.2672	-3.53502	0.0041226	0.0436735	-0.216191	MTA2
189	O94788	0.564504	19.4531	3.63829	0.00341133	0.0398221	-0.0363254	ALDH1A2
190	O95229;O95229-2	0.632662	15.624	4.58121	0.000634953	0.0172713	1.56191	ZWINT
191	O95235;O95235-2	0.995447	14.6154	4.13298	0.00139493	0.026567	0.814195	KIF20A
192	O95243;O95243-2;O95243-3;O95243-5	-0.680643	15.0395	-4.16368	0.00132072	0.0258907	0.866187	MBD4
193	O95273;O95273-2	0.799161	15.9862	3.49797	0.00441327	0.0458673	-0.280855	CCNDBP1
194	O95376	0.729074	16.9491	4.10869	0.0014567	0.026975	0.772981	ARIH2
195	O95433	0.463769	20.3552	4.0826	0.00152622	0.0276245	0.728628	AHSA1
196	O95757	0.525591	19.4406	3.77853	0.00264127	0.0347584	0.20688	HSPA4L
197	O95758;O95758-5	-0.543338	19.4243	-6.73904	2.10121e-05	0.00290801	4.73481	PTBP3
198	O95834;O95834-2;O95834-3	0.645801	17.7293	3.42768	0.00502331	0.0494694	-0.403658	EML2
199	O95865	-0.566344	17.7833	-3.68636	0.00312433	0.0380338	0.047193	DDAH2
200	O95926;O95926-2	-0.592744	16.25	-3.55862	0.00394774	0.0425861	-0.175044	SYF2
201	O96007	0.459719	16.7828	4.13638	0.0013865	0.026567	0.81996	MOCS2
202	P00414	-0.814671	13.1353	-3.7978	0.00255038	0.0343576	0.240185	MT-CO3
203	P00492	-0.500842	21.3835	-5.13063	0.000250718	0.00946439	2.44017	HPRT1
204	P00813	0.617576	18.1074	4.32011	0.00100129	0.0223229	1.12944	ADA
205	P00846	1.11184	18.4474	3.59366	0.00384279	0.0419314	-0.13925	MT-ATP6
206	P00915	2.19425	16.3751	9.51563	6.22446e-07	0.000720956	7.78138	CA1
207	P00918	3.99357	16.8643	12.5297	3.63328e-08	0.000141826	9.93969	CA2
208	P00966	-1.27086	17.1474	-6.97039	1.51407e-05	0.00260833	5.03067	ASS1
209	P02765	-0.385257	16.6547	-3.74113	0.00282729	0.0362825	0.142163	AHSG
210	P03928	-0.389499	20.6516	-3.6362	0.0034244	0.0398928	-0.0399594	MT-ATP8
211	P04040	0.543394	20.3573	4.04851	0.00162226	0.0281301	0.670576	CAT
212	P04179	-0.310034	19.9234	-5.15133	0.000242291	0.00924446	2.47235	SOD2
213	P04792	0.621982	22.6291	4.03692	0.00168772	0.0285556	0.637241	HSPB1
214	P05023;P05023-4	0.368478	20.0285	4.55703	0.000662072	0.0177542	1.52224	ATP1A1
215	P06733	0.320976	26.1611	4.4006	0.000869332	0.0207851	1.26371	ENO1
216	P07602	-0.51591	21.7031	-4.088	0.00151157	0.0274545	0.737807	PSAP
217	P07738	0.694978	17.1519	6.4767	3.07298e-05	0.00336313	4.38911	BPGM
218	P07741	0.331491	22.5417	4.36982	0.000917524	0.0213776	1.21246	APRT
219	P07814	-0.386473	21.2161	-3.73375	0.0028656	0.0365658	0.129367	EPRS
220	P07900;P07900-2	0.348563	26.4033	6.47598	3.07622e-05	0.00336313	4.38815	HSP90AA1
221	P08133	0.722613	20.4561	7.19845	1.10347e-05	0.00232341	5.31424	ANXA6
222	P08238	0.400791	25.8914	4.80568	0.000432236	0.0133547	1.92618	HSP90AB1
223	P08758	0.542688	21.3788	3.97911	0.00183753	0.0293566	0.552029	ANXA5
224	P09958	0.639001	14.954	3.84792	0.00232869	0.0323682	0.326676	FURIN
225	P09960	0.46815	20.0119	5.58661	0.000119687	0.00649256	3.13336	LTA4H
226	P0DJ93	0.637704	14.6682	3.76968	0.00268412	0.0350292	0.191578	SMIM13
227	P10599	0.548921	23.9217	5.64881	0.000108449	0.00623967	3.22532	TXN
228	P10636-2	1.15439	17.2926	7.05838	1.33905e-05	0.00245565	5.14103	MAPT
229	P11142	0.266012	25.1444	4.05784	0.00159536	0.0279065	0.686481	HSPA8
230	P11216	-0.541072	19.134	-4.07235	0.00155445	0.0277206	0.711196	PYGB
231	P11310;P11310-2;Q5T4U5	-0.459602	21.3874	-5.44927	0.000149087	0.00706298	2.9281	ACADM
232	P11388;P11388-2;P11388-3;P11388-4	0.623974	18.9291	6.49338	2.99878e-05	0.00336313	4.41141	TOP2A
233	P11498	0.618218	17.3032	3.8796	0.00219887	0.0317274	0.381242	PC
234	P12236	0.391814	22.2492	3.66555	0.00324541	0.0390067	0.0110545	SLC25A6
235	P12277	0.646869	21.774	3.91145	0.0021126	0.0315226	0.423541	CKB
236	P12955;P12955-3	0.801359	18.7585	6.72477	2.14463e-05	0.00290801	4.71628	PEPD
237	P13639	0.328112	24.6485	5.22236	0.000215559	0.0087275	2.58229	EEF2
238	P13929;P13929-2	0.548902	22.2545	5.54567	0.000127751	0.00660239	3.07249	ENO3
239	P14923	1.19683	17.2299	5.16691	0.000238739	0.00924168	2.48783	JUP
240	P15104	1.38227	18.0905	6.78332	2.00676e-05	0.00290801	4.77741	GLUL
241	P15529-2;P15529-3;P15529-4;P15529-5;P15529-6;P15529-7	-0.592829	17.3651	-5.87114	7.65765e-05	0.00544833	3.54882	CD46
242	P16157;P16157-12;P16157-14;P16157-16;P16157-3;P16157-5;P16157-8	0.426016	18.476	4.29062	0.00105472	0.0229736	1.08003	ANK1
243	P16219	-0.292867	18.229	-3.46757	0.00466725	0.0473222	-0.33394	ACADS
244	P16333	0.57916	16.6247	4.2785	0.00107752	0.0231082	1.05971	NCK1
245	P17812	0.430502	19.8672	3.69187	0.00309309	0.0378155	0.0567446	CTPS1
246	P21964;P21964-2	-0.668372	22.5648	-4.85024	0.000403863	0.0127554	1.99165	COMT
247	P22059	-0.247149	18.9709	-4.24441	0.00114446	0.023986	1.00241	OSBP
248	P22307;P22307-7;P22307-8	0.32319	19.671	4.008	0.00174454	0.0288253	0.601437	SCP2
249	P23526	0.335364	21.8223	5.18092	0.000230755	0.00914474	2.51825	AHCY
250	P26196	-0.325246	20.5124	-4.20661	0.00122374	0.02467	0.938721	DDX6
251	P26639	-0.329222	20.6127	-4.77478	0.000455553	0.0135817	1.87647	TARS
252	P26640	0.376291	20.7949	4.88317	0.000379095	0.0124086	2.0502	VARS
253	P26641	0.2256	23.6541	4.14558	0.00136398	0.0264875	0.835538	EEF1G
254	P28161	1.07542	17.2854	5.40994	0.000158843	0.00722418	2.86875	GSTM2
255	P28288	0.629656	17.1058	3.56196	0.00392361	0.0424512	-0.169222	ABCD3
256	P30520	-0.446217	21.1166	-4.23469	0.00116431	0.0240695	0.986056	ADSS
257	P30613	1.2319	17.965	3.84892	0.0024195	0.0330762	0.300181	PKLR
258	P31937	-0.513553	18.9341	-5.06615	0.000279012	0.0100391	2.33947	HIBADH
259	P32321;P32321-2	-0.317608	19.2213	-3.76919	0.0026865	0.0350292	0.190734	DCTD
260	P32780	-0.472419	16.9708	-5.5788	0.000121184	0.00649256	3.12176	GTF2H1
261	P32929	-0.839479	19.4139	-4.90172	0.000370172	0.0123066	2.07392	CTH
262	P35251;P35251-2	0.552263	17.6707	7.09607	1.27081e-05	0.00245565	5.18792	RFC1
263	P35580	0.339606	20.2621	3.67895	0.00316689	0.0383876	0.0343305	MYH10
264	P35612	0.618064	18.4709	3.60487	0.00362666	0.0413178	-0.0944791	ADD2
265	P35637;P35637-2	-0.278954	22.6395	-4.40006	0.000870158	0.0207851	1.26281	FUS
266	P37837	-0.311133	23.5949	-3.56138	0.00392776	0.0424512	-0.170227	TALDO1
267	P40227	0.390746	23.4891	3.431	0.0049926	0.0493617	-0.397846	CCT6A
268	P41250	-0.458572	21.6243	-4.95584	0.000335454	0.0114883	2.16571	GARS
269	P42126;P42126-2	-0.686197	18.7354	-8.13551	3.21434e-06	0.00167005	6.39872	ECI1
270	P42696	-0.480679	18.179	-5.81538	8.35058e-05	0.00565156	3.46844	RBM34
271	P45877	2.96718	16.1838	4.11974	0.00155384	0.0277206	0.730311	PPIC
272	P45985;P45985-2	0.332406	17.4235	3.85572	0.00229599	0.0321803	0.340128	MAP2K4
273	P46977;P46977-2	-0.378266	18.4279	-3.88909	0.00216145	0.0317274	0.39757	STT3A
274	P47897	0.902847	20.0084	3.98429	0.00187715	0.0295758	0.538907	QARS
275	P48147	0.453523	18.6894	4.29967	0.00103801	0.0228099	1.09521	PREP
276	P48637	-0.276296	20.0819	-3.42834	0.00501717	0.0494694	-0.4025	GSS
277	P49006	-0.481498	18.0542	-5.16017	0.000238779	0.00924168	2.48609	MARCKSL1
278	P49137	0.651438	17.0604	6.31992	3.87374e-05	0.00384651	4.17726	MAPKAPK2
279	P49327	0.723679	21.5154	8.13132	3.23141e-06	0.00167005	6.39414	FASN
280	P49427	0.429096	18.3505	5.77885	8.84016e-05	0.00577659	3.41552	CDC34
281	P49454	0.762939	15.2984	5.17861	0.000231635	0.00914474	2.51467	CENPF
282	P49591	-0.308842	21.628	-5.50357	0.000136642	0.00674075	3.00962	SARS
283	P49902;P49902-2	0.489714	18.0042	4.79068	0.000443397	0.0134797	1.90206	NT5C2
284	P50135	1.45841	14.8211	4.35479	0.00185122	0.0294795	0.717888	HNMT
285	P51161;P51161-2	2.08975	14.9964	5.96559	6.69274e-05	0.0050731	3.67465	FABP6
286	P51570	0.489158	18.0859	5.06786	0.000278217	0.0100391	2.34215	GALK1
287	P51649;P51649-2	1.43453	20.3386	3.51592	0.00453164	0.0464426	-0.289168	ALDH5A1
288	P51809	-0.448383	18.4404	-4.41768	0.000843733	0.0205167	1.2921	VAMP7
289	P52272;P52272-2	-0.244567	22.8577	-3.79528	0.00256208	0.0343608	0.235829	HNRNPM
290	P52292	0.671051	19.3801	4.62613	0.000587602	0.016406	1.63539	KPNA2
291	P52735;P52735-2;P52735-3	1.34938	14.4538	3.705	0.00301983	0.0374025	0.0795287	VAV2
292	P53350	0.443684	16.7159	3.87085	0.00223395	0.03175	0.366186	PLK1
293	P54687;P54687-4;P54687-5	-0.505269	19.6826	-4.76498	0.000463219	0.0137156	1.86068	BCAT1
294	P54709	0.600606	19.0775	3.72024	0.00293703	0.0369403	0.105959	ATP1B3
295	P55039	0.299314	19.0988	3.87095	0.00223356	0.03175	0.366354	DRG2
296	P55084;P55084-2	-0.263651	21.7776	-3.55513	0.00397306	0.0426973	-0.181116	HADHB
297	P55327;P55327-2;P55327-3;P55327-4;P55327-5;P55327-6;P55327-7	3.61589	16.9331	8.69485	3.66851e-06	0.00173796	6.1802	TPD52
298	P55884;P55884-2	0.248209	20.5723	3.85466	0.00230042	0.0321803	0.338293	EIF3B
299	P56381;Q5VTU8	-0.624014	20.7027	-5.15438	0.000241075	0.00924446	2.47709	ATP5E;ATP5EP2
300	P56962	0.610677	17.0103	6.11073	5.30372e-05	0.00436981	3.88841	STX17
301	P60602;P60602-2	0.600047	19.3645	6.28531	4.0787e-05	0.00384651	4.12997	ROMO1
302	P60763	0.655489	16.8831	4.01613	0.00171923	0.0287213	0.615342	RAC3
303	P60983	0.421003	18.0409	4.00125	0.0017658	0.0289411	0.589912	GMFB
304	P62273	-0.298144	20.1121	-3.87193	0.00222961	0.03175	0.368035	RPS29
305	P63092;P63092-2;P63092-3;P63092-4;Q5JWF2;Q5JWF2-2	0.393582	18.6088	3.50399	0.00436461	0.0458647	-0.270335	GNAS
306	P63151	-0.383426	19.346	-3.59024	0.00372522	0.0413631	-0.119949	PPP2R2A
307	P63220;Q8WVC2	-0.233896	22.5103	-3.49642	0.00442583	0.0459139	-0.283551	RPS21
308	P68104	0.311814	25.7941	5.46533	0.000145286	0.00694076	2.95226	EEF1A1
309	P78362;P78362-2	0.506843	16.6569	5.07919	0.000273031	0.00994987	2.35988	SRPK2
310	P85037	0.561772	18.2606	3.91826	0.00205048	0.0310027	0.447709	FOXK1
311	P98082;P98082-2;P98082-3	1.90455	16.8675	7.35681	9.36882e-06	0.00232341	5.46158	DAB2
312	Q00796	0.585926	20.2272	5.0062	0.000308329	0.0106233	2.24527	SORD
313	Q01469	0.897352	20.5852	5.56915	0.000124275	0.00649256	3.09943	FABP5
314	Q01968;Q01968-2	0.608663	16.7195	5.11632	0.000256727	0.00951627	2.41788	OCRL
315	Q02790	0.422124	21.5425	4.11135	0.00144982	0.026975	0.777482	FKBP4
316	Q02809;Q02809-2	0.365861	18.2418	3.61845	0.00353753	0.0407102	-0.0708396	PLOD1
317	Q02818	1.30209	17.9739	4.03454	0.00173885	0.0288253	0.614727	NUCB1
318	Q03188	-0.487941	17.6021	-3.89771	0.00212803	0.0316698	0.412394	CENPC
319	Q05397;Q05397-5;Q05397-7	0.423583	18.2796	3.5017	0.00438308	0.0458673	-0.274342	PTK2
320	Q07065	2.09819	15.8115	4.54376	0.000716988	0.0184438	1.45729	CKAP4
321	Q08257	-0.333371	20.3091	-3.48351	0.00453224	0.0464426	-0.306095	CRYZ
322	Q10471	0.479123	17.642	3.63349	0.00344144	0.0400093	-0.0446752	GALNT2
323	Q12802;Q12802-2;Q12802-4	0.902362	15.6107	4.39448	0.000878699	0.0209013	1.25353	AKAP13
324	Q12872;Q12872-2	0.478217	17.7166	3.87472	0.00221835	0.03175	0.372851	SFSWAP
325	Q12906-4;Q12906-6	-0.602792	15.6105	-3.80923	0.00249799	0.0337317	0.259925	ILF3
326	Q12981;Q12981-1	-0.692102	19.9361	-6.06504	5.68509e-05	0.00455208	3.82437	BNIP1
327	Q13085	0.635487	18.8789	6.58743	2.61453e-05	0.00308701	4.53636	ACACA
328	Q13177	-0.315486	20.2248	-4.15861	0.00133268	0.0260354	0.857614	PAK2
329	Q13242	0.456828	20.3545	3.49811	0.00441212	0.0458673	-0.280607	SRSF9
330	Q13243	0.906983	21.2529	3.59158	0.00387306	0.0421807	-0.145586	SRSF5
331	Q13347	0.266216	20.5066	3.53578	0.00411682	0.0436735	-0.214859	EIF3I
332	Q13371;Q13371-2	0.561889	16.9941	3.66825	0.00322944	0.0389796	0.0157422	PDCL
333	Q13424;Q13424-2	2.01591	14.0011	7.32504	2.56569e-05	0.00308701	4.45298	SNTA1
334	Q13426;Q13426-2;Q13426-3	0.526204	16.6587	6.07965	5.56002e-05	0.00451553	3.84489	XRCC4
335	Q13428;Q13428-3;Q13428-4	-0.291983	19.5621	-4.4436	0.000806375	0.0199315	1.33511	TCOF1
336	Q13432;Q13432-2	0.639946	14.9062	3.64949	0.00334217	0.03955	-0.0168644	UNC119
337	Q13438;Q13438-2;Q13438-3;Q13438-4;Q13438-5;Q13438-6;Q13438-7;Q13438-8	-0.698417	15.4045	-3.59584	0.00368717	0.0413328	-0.110197	OS9
338	Q13464	0.390697	17.2307	3.77687	0.00264924	0.0347828	0.204015	ROCK1
339	Q13546	-0.6702	17.8011	-4.21919	0.00119673	0.024561	0.959945	RIPK1
340	Q13630	-0.473706	18.8926	-4.68175	0.000534037	0.0153333	1.72597	TSTA3
341	Q13642-1;Q13642-4;Q13642-5	3.13255	16.0057	6.35899	4.20248e-05	0.00384651	4.11345	FHL1
342	Q13795;Q13795-2;Q13795-4	-0.462191	14.9949	-3.59588	0.00368691	0.0413328	-0.11013	ARFRP1
343	Q13867	0.35962	21.0976	3.77932	0.00263746	0.0347584	0.208253	BLMH
344	Q14008;Q14008-2	0.426444	19.239	5.56479	0.000123916	0.00649256	3.10095	CKAP5
345	Q14019	0.729187	19.8099	4.05082	0.00162648	0.0281301	0.669638	COTL1
346	Q14126	1.3323	17.0196	9.48537	6.43957e-07	0.000720956	7.75355	DSG2
347	Q14192	-0.408176	17.8799	-3.6401	0.00340008	0.0398221	-0.0331868	FHL2
348	Q14240;Q14240-2	0.402166	19.0887	3.87528	0.0022161	0.03175	0.373816	EIF4A2
349	Q14244;Q14244-2;Q14244-3	1.12011	16.5054	3.72993	0.00293672	0.0369403	0.1106	MAP7
350	Q14651	0.686942	17.2028	4.07893	0.00153627	0.0276383	0.722385	PLS1
351	Q14691	0.5043	16.3762	5.79956	8.55904e-05	0.00565792	3.44555	GINS1
352	Q14693;Q14693-2;Q14693-3;Q14693-4;Q14693-5;Q14693-7	1.39697	14.2788	5.69422	0.000140757	0.00678136	3.009	LPIN1
353	Q14764	1.65234	15.2414	3.53866	0.00419272	0.04414	-0.225622	MVP
354	Q14790-2;Q14790-4	0.477172	17.6425	3.60362	0.00363492	0.0413291	-0.0966405	CASP8
355	Q14974	0.381642	21.6705	4.90136	0.000367643	0.0122944	2.07919	KPNB1
356	Q15120;Q15120-2	2.78369	15.2289	5.99232	9.80486e-05	0.00592986	3.34463	PDK3
357	Q15311	0.492332	16.9984	4.17727	0.00128918	0.0255365	0.889178	RALBP1
358	Q15365	0.348986	22.286	7.10871	1.24876e-05	0.00245565	5.20361	PCBP1
359	Q15370;Q15370-2	0.26479	20.3673	4.87091	0.000387026	0.012434	2.03064	TCEB2;ELOB
360	Q15382	0.493229	18.7881	4.12659	0.00141092	0.0266481	0.803351	RHEB
361	Q15398	0.793111	14.7629	5.41606	0.000157282	0.00721399	2.878	DLGAP5
362	Q15417;Q15417-3	2.051	18.271	6.399	3.90639e-05	0.00384651	4.17912	CNN3
363	Q15738	-0.237742	18.872	-3.45641	0.00476418	0.0478522	-0.353437	NSDHL
364	Q16531	0.236551	21.0449	4.04656	0.00162793	0.0281301	0.667254	DDB1
365	Q16643;Q16643-2;Q16643-3	0.491951	18.802	4.3591	0.000934946	0.021623	1.19459	DBN1
366	Q16644	0.485589	18.0306	3.4989	0.00440573	0.0458673	-0.279232	MAPKAPK3
367	Q16698;Q16698-2	-0.430093	21.8894	-5.61938	0.000113621	0.00645937	3.18188	DECR1
368	Q1KMD3	-0.395114	20.2773	-3.46697	0.00467238	0.0473222	-0.334982	HNRNPUL2
369	Q2NL82	-0.513664	18.4785	-3.70831	0.00300163	0.0372583	0.0852744	TSR1
370	Q49A26	0.500853	18.0419	3.99723	0.00177861	0.0289725	0.583037	GLYR1
371	Q4U2R6	-1.01667	17.0508	-7.21035	1.08559e-05	0.00232341	5.32882	MRPL51
372	Q53F19	-0.454647	17.7203	-3.8948	0.00213927	0.0316848	0.407383	NCBP3
373	Q53FT3	0.354042	17.5993	4.12431	0.00141668	0.0266683	0.799477	HIKESHI
374	Q53GS7;Q53GS7-2	-0.418717	16.7849	-4.21085	0.00121457	0.0245723	0.945875	GLE1
375	Q53R41	-0.487162	17.1251	-3.94146	0.00196646	0.0301637	0.487517	FASTKD1
376	Q5H909;Q9UNF1;Q9UNF1-2	0.65999	18.4717	3.44867	0.00485054	0.0484627	-0.369401	MAGED2
377	Q5JUP3;Q9BQI0;Q9BQI0-3;Q9BQI0-4	2.14359	16.4509	5.16333	0.000456308	0.0135817	1.96261	AIF1L
378	Q5M775;Q5M775-2;Q5M775-3;Q5M775-4;Q5M775-5	1.7981	14.5554	4.22583	0.0017665	0.0289411	0.714187	SPECC1
379	Q5MIZ7;Q5MIZ7-2;Q5MIZ7-3	-0.527348	16.4626	-3.54748	0.00402928	0.0432198	-0.194457	PPP4R3B
380	Q5T1C6	-0.487731	17.8648	-4.05963	0.00159027	0.0279065	0.689524	THEM4
381	Q5T1Z0;Q9H008;Q9H008-2	-0.746103	16.924	-4.2399	0.00115362	0.0240232	0.994822	LHPP
382	Q5T2T1	-2.23758	18.5623	-6.36359	4.24237e-05	0.00384651	4.10605	MPP7
383	Q5VV41	1.41286	12.9724	3.42414	0.00505622	0.0496152	-0.40985	ARHGEF16
384	Q5VZE5	0.725317	16.8629	4.46544	0.000776232	0.0195933	1.37128	NAA35
385	Q5VZK9;Q5VZK9-2	1.86635	17.1008	5.55745	0.000133526	0.00671275	3.03882	CARMIL1
386	Q5W0V3;Q5W0V3-2	1.26322	16.0498	5.21551	0.000217996	0.0087275	2.57173	FAM160B1
387	Q67FW5	1.08835	15.2033	4.6266	0.000587127	0.016406	1.63616	B3GNTL1
388	Q69YU5	0.422758	17.8843	3.43917	0.00491803	0.0488793	-0.383576	C12orf73
389	Q6BDS2	-0.307058	21.8633	-3.74406	0.00281224	0.0362531	0.147238	UHRF1BP1
390	Q6DKJ4	1.02701	17.3236	5.38363	0.000165743	0.00741929	2.82892	NXN
391	Q6PI48	0.405791	19.0201	4.23784	0.00115785	0.0240232	0.991349	DARS2
392	Q6PI78	1.13048	15.7106	3.94783	0.00195196	0.0301637	0.495525	TMEM65
393	Q6ZV70;Q6ZV70-2	0.975292	15.5127	3.9394	0.00197377	0.0301637	0.483985	LANCL3
394	Q71UM5	-0.392086	18.9424	-3.49909	0.00440418	0.0458673	-0.278899	RPS27L
395	Q7L1W4	0.564793	15.75	3.78422	0.0026141	0.0346414	0.216714	LRRC8D
396	Q7Z5G4;Q7Z5G4-3	-0.689274	18.0361	-3.45094	0.0048303	0.0483455	-0.365436	GOLGA7
397	Q86U70;Q86U70-2;Q86U70-3	0.55988	17.583	5.03231	0.000295184	0.0102952	2.28636	LDB1
398	Q86UE4	-0.294334	19.4646	-4.53904	0.000683022	0.01823	1.49269	MTDH
399	Q86UV5	-0.42984	17.9495	-3.62773	0.00347794	0.040255	-0.0547009	USP48
400	Q86V48;Q86V48-2;Q86V48-3	0.865057	17.1966	5.80748	8.45392e-05	0.00565418	3.45702	LUZP1
401	Q86WA8	1.07362	16.4296	11.562	7.4842e-08	0.000141826	9.44091	LONP2
402	Q86WQ0;Q86WQ0-2	1.42655	15.5389	5.49412	0.000138728	0.00674075	2.99546	NR2C2AP
403	Q86XZ4	0.654873	15.9156	4.37041	0.000916579	0.0213776	1.21344	SPATS2
404	Q8IU85;Q8IU85-2	0.855757	16.8548	4.03018	0.00167645	0.0284497	0.639312	CAMK1D
405	Q8IUH4;Q8IUH4-2;Q8IUH4-3	0.888817	14.1655	3.78054	0.00305798	0.0377279	0.133244	ZDHHC13
406	Q8IUR0	0.30996	17.8826	3.73316	0.00286867	0.0365658	0.128351	TRAPPC5
407	Q8IVD9	0.343824	17.6129	4.28274	0.0010695	0.0231082	1.06681	NUDCD3
408	Q8IWU5;Q8IWU5-2	0.56998	17.4623	3.83774	0.00237203	0.0326566	0.309138	SULF2
409	Q8IXK2;Q8IXK2-2	0.689859	17.1972	3.94483	0.00195453	0.0301637	0.493304	GALNT12
410	Q8IY22	-0.99779	20.7249	-4.64666	0.000591598	0.016406	1.63655	CMIP
411	Q8IYB8	0.906466	19.9796	6.5798	2.64366e-05	0.00308701	4.52627	SUPV3L1
412	Q8IYD1	1.9386	12.1386	6.2558	4.26262e-05	0.00384651	4.08948	GSPT2
413	Q8IZ21;Q8IZ21-2;Q8IZ21-3	0.791362	15.7762	3.85882	0.00228316	0.0321803	0.34546	PHACTR4
414	Q8N0X7	0.532728	15.827	5.23114	0.000212477	0.0087275	2.59583	SPG20
415	Q8N3U4;Q8N3U4-2	0.643399	20.5193	3.54839	0.00407975	0.0435148	-0.202349	STAG2
416	Q8N5G0;Q8N5G0-2	0.622179	17.8137	5.98271	6.44734e-05	0.00495313	3.70813	SMIM20
417	Q8N6N7	1.38797	15.3878	7.84062	4.68636e-06	0.00193587	6.071	ACBD7
418	Q8NCN5	-0.302063	16.2821	-3.43602	0.00494661	0.0490776	-0.389071	PDPR
419	Q8NE86;Q8NE86-3;S4R468	1.0458	15.4187	5.74663	9.2973e-05	0.00579767	3.36865	MCU
420	Q8NFW8	0.396289	19.0023	4.17789	0.00128776	0.0255365	0.890226	CMAS
421	Q8TAE6	0.534786	17.3446	3.88082	0.002194	0.0317274	0.383351	PPP1R14C
422	Q8TAE8	-0.511186	17.4652	-3.58509	0.00376055	0.041674	-0.128915	GADD45GIP1
423	Q8TB03;Q8TB03-3	1.20786	15.5898	6.64983	2.38873e-05	0.00308635	4.61847	CXorf38
424	Q8TEA8	0.375291	18.1639	3.66286	0.00326141	0.0390563	0.00637985	DTD1
425	Q8WU79	-0.71594	18.5333	-5.12903	0.000251385	0.00946439	2.43767	SMAP2
426	Q8WWM7;Q8WWM7-2;Q8WWM7-3;Q8WWM7-4;Q8WWM7-5;Q8WWM7-6;Q8WWM7-8;Q8WWM7-9	0.359671	19.2646	4.35589	0.000940235	0.021623	1.18923	ATXN2L
427	Q92572	0.323146	18.2274	3.6936	0.0030833	0.0377771	0.0597574	AP3S1
428	Q92597	2.42078	16.4321	5.80526	9.443e-05	0.00579767	3.36573	NDRG1
429	Q92598	0.384216	20.8031	3.57857	0.00380577	0.0418487	-0.140266	HSPH1
430	Q92878;Q92878-2	1.14552	20.0376	4.6355	0.000604812	0.0166104	1.61616	RAD50
431	Q92922	-0.741222	19.7827	-3.43144	0.00506188	0.0496152	-0.406658	SMARCC1
432	Q96A49	0.486547	17.5932	5.82238	8.25998e-05	0.00565156	3.47857	SYAP1
433	Q96AC1;Q96AC1-2;Q96AC1-3	4.28649	13.5966	7.45526	8.23311e-06	0.00232341	5.5762	FERMT2
434	Q96AE4	-0.261941	21.4764	-3.90296	0.00210794	0.0315226	0.421421	FUBP1
435	Q96BD8;Q96BD8-2	0.513137	15.9908	3.59788	0.00367341	0.0413328	-0.106646	SKA1
436	Q96BK5	0.497314	16.4465	3.92503	0.0020256	0.0307902	0.459326	PINX1
437	Q96C86	-0.442312	17.2187	-4.70888	0.000509792	0.0147115	1.76998	DCPS
438	Q96CS2;Q96CS2-2	-1.11566	15.4803	-3.97574	0.00218555	0.0317274	0.443368	HAUS1
439	Q96CT7	0.375234	18.7618	4.14462	0.00136631	0.0264875	0.833915	CCDC124
440	Q96CV9;Q96CV9-2	1.86736	16.0003	4.81095	0.000448126	0.013551	1.89961	OPTN
441	Q96D71;Q96D71-2;Q96D71-3;Q96D71-4	0.542609	17.8724	3.45136	0.00480869	0.0482141	-0.362257	REPS1
442	Q96DT6	0.661723	15.8884	4.08098	0.00153064	0.0276245	0.725876	ATG4C
443	Q96DT7;Q96DT7-3;Q96DT7-4	1.54748	15.5149	5.41579	0.00015735	0.00721399	2.8776	ZBTB10
444	Q96DV4	-0.536036	18.4902	-3.66126	0.00327098	0.0390662	0.00359719	MRPL38
445	Q96ER3	0.370136	17.7519	4.1007	0.00147764	0.0272739	0.759403	SAAL1
446	Q96F86	0.314452	18.2842	3.44339	0.00487984	0.0485848	-0.376185	EDC3
447	Q96GD4;Q96GD4-2;Q96GD4-5	0.548262	16.4008	4.01499	0.00172277	0.0287213	0.613384	AURKB
448	Q96GW9	1.22961	17.137	6.03606	5.94191e-05	0.00469163	3.78358	MARS2
449	Q96I45	0.887239	16.3946	3.78468	0.0026119	0.0346414	0.217516	TMEM141
450	Q96I59	-0.300059	17.5419	-3.48719	0.00450167	0.0464426	-0.299675	NARS2
451	Q96IZ0	1.51484	16.2586	5.38539	0.00016726	0.00742698	2.82194	PAWR
452	Q96KB5;Q96KB5-2	0.658668	18.6273	4.52392	0.000701173	0.0182852	1.4678	PBK
453	Q96KC8	-0.40863	17.4617	-4.37614	0.000907401	0.0213776	1.223	DNAJC1
454	Q96LT9;Q96LT9-2	1.24676	16.961	6.70714	2.19955e-05	0.00290801	4.69336	RNPC3
455	Q96N67;Q96N67-2;Q96N67-3;Q96N67-4;Q96N67-5;Q96N67-6	0.674246	16.5336	3.57385	0.00383891	0.0419314	-0.1485	DOCK7
456	Q96P48;Q96P48-3	0.595829	16.7302	3.47231	0.00462672	0.0471378	-0.325668	ARAP1
457	Q96QD9	-0.870662	17.2012	-4.92594	0.000352737	0.0119364	2.11828	FYTTD1
458	Q96QR8	0.843431	18.1421	4.74386	0.000480205	0.014139	1.82659	PURB
459	Q96S55;Q96S55-2	0.677411	17.7466	3.60144	0.00364947	0.0413328	-0.100436	WRNIP1
460	Q96SB3	0.464091	16.7786	4.00734	0.00174661	0.0288253	0.600312	PPP1R9B
461	Q99471	0.41246	19.4865	6.34183	3.74962e-05	0.00384651	4.20711	PFDN5
462	Q99541	-1.56588	14.776	-6.71839	2.16432e-05	0.00290801	4.708	PLIN2
463	Q99613	0.323846	20.579	4.87075	0.000387127	0.012434	2.03039	EIF3C
464	Q99661	0.437394	19.3021	4.3376	0.000970957	0.0220796	1.15868	KIF2C
465	Q99714	-0.644821	20.6519	-5.51294	0.000134609	0.00671275	3.02363	HSD17B10
466	Q9BPX3	1.20868	18.2694	6.57536	2.66075e-05	0.00308701	4.52041	NCAPG
467	Q9BQT8;Q9BQT8-2	-1.12347	18.662	-6.72245	2.15176e-05	0.00290801	4.71327	SLC25A21
468	Q9BTE3;Q9BTE3-2	0.617271	18.0301	4.90671	0.000364344	0.0122562	2.0877	MCMBP
469	Q9BTU6	-0.72461	18.9489	-4.06964	0.00156885	0.0278716	0.703408	PI4K2A
470	Q9BUJ2;Q9BUJ2-2	-0.364149	20.2785	-3.75476	0.00275799	0.0357173	0.165762	HNRNPUL1
471	Q9BVA1	1.81251	17.2642	4.49819	0.000797316	0.0198196	1.36189	TUBB2B
472	Q9BVG4	-0.329566	19.0153	-3.91244	0.00207216	0.0312123	0.437704	PBDC1
473	Q9BVJ7	0.586118	16.8526	5.49926	0.000137589	0.00674075	3.00316	DUSP23
474	Q9BVS4;Q9BVS4-2	-1.13343	16.0604	-3.84045	0.00237816	0.0326566	0.308536	RIOK2
475	Q9BXL5	0.934332	19.7677	4.00809	0.00179926	0.0292252	0.579251	HEMGN
476	Q9BXR0	0.399687	17.218	3.53466	0.00412536	0.0436735	-0.216827	QTRT1
477	Q9BXV9	-0.950924	16.9916	-4.21439	0.00121394	0.0245723	0.947597	C14orf142
478	Q9BXW7;Q9BXW7-2	0.622517	16.7727	4.0328	0.00166858	0.0284008	0.643793	CECR5;HDHD5
479	Q9BYB4	-0.322886	19.6988	-3.58105	0.00378853	0.0417484	-0.135953	GNB1L
480	Q9BZD4	0.95355	16.3391	6.44627	3.21338e-05	0.0034468	4.34831	NUF2
481	Q9BZK3	-3.80876	17.4108	-5.8807	0.000294025	0.0102952	2.38284	NACAP1
482	Q9C0C9	0.562906	17.7164	4.05548	0.00160211	0.0279386	0.682467	UBE2O
483	Q9GZN8;Q9GZN8-2	0.713597	18.7957	7.21097	1.08468e-05	0.00232341	5.32957	C20orf27
484	Q9H0S4	0.498106	19.4356	5.32268	0.000182972	0.00788028	2.73619	DDX47
485	Q9H1Y0	0.39837	16.9095	3.91159	0.00207533	0.0312123	0.43625	ATG5
486	Q9H2G2;Q9H2G2-2	1.11312	19.4006	5.54296	0.000132851	0.00671275	3.04016	SLK
487	Q9H2H8	0.743546	19.4173	4.45073	0.000797432	0.0198196	1.34595	PPIL3
488	Q9H2K8	0.417116	18.3965	3.85667	0.00229205	0.0321803	0.341763	TAOK3
489	Q9H2P9;Q9H2P9-2;Q9H2P9-3;Q9H2P9-4;Q9H2P9-5	0.432572	17.8466	5.57278	0.00012235	0.00649256	3.11283	DPH5
490	Q9H2U2;Q9H2U2-2	-0.412011	20.1395	-4.16406	0.00131983	0.0258907	0.866828	PPA2
491	Q9H2W6	-0.327733	19.0067	-4.16852	0.0013094	0.025847	0.874378	MRPL46
492	Q9H3M7	-1.44401	15.8158	-7.34983	8.97702e-06	0.00232341	5.4981	TXNIP
493	Q9H3Q1;Q9H3Q1-2	1.24274	16.3811	7.74278	5.32259e-06	0.00201726	5.95957	CDC42EP4
494	Q9H467	0.866227	14.4498	4.05785	0.00159533	0.0279065	0.686499	CUEDC2
495	Q9H479	-0.860018	18.0123	-5.37334	0.000168528	0.00742698	2.8133	FN3K
496	Q9H4A6	0.767943	18.0258	3.86467	0.00226995	0.0321011	0.352153	GOLPH3
497	Q9H6S0	0.42941	18.0375	4.00648	0.00174929	0.0288253	0.598848	YTHDC2
498	Q9H7Z6;Q9H7Z6-2	-0.388837	16.4329	-3.52662	0.00418673	0.04414	-0.230845	KAT8
499	Q9HA77	-0.758048	16.7037	-4.10879	0.00145646	0.026975	0.773138	CARS2
500	Q9HAV4	0.966276	20.6634	4.67816	0.000555781	0.0157195	1.69415	XPO5
501	Q9HB90	1.09467	17.6428	3.60827	0.00370068	0.0413328	-0.106487	RRAGC
502	Q9HC35	0.321756	18.7619	3.66255	0.00326328	0.0390563	0.00583544	EML4
503	Q9HCC0	-0.406152	18.7781	-5.05227	0.000285528	0.0101452	2.31771	MCCC2
504	Q9HCU5	0.395019	17.5413	3.8878	0.0021665	0.0317274	0.395353	PREB
505	Q9HDC5	2.15546	14.5127	6.43337	3.27498e-05	0.00344782	4.33096	JPH1
506	Q9NP50	-0.579279	16.215	-3.64655	0.00336019	0.03955	-0.0219738	FAM60A
507	Q9NP73-2	-0.49057	16.6536	-4.09057	0.00150463	0.0274545	0.742186	ALG13
508	Q9NPE3	-0.285708	19.9845	-4.29766	0.00104169	0.0228099	1.09185	NOP10
509	Q9NQ88	0.920501	14.9669	4.29685	0.0010432	0.0228099	1.09047	TIGAR
510	Q9NQR4	-0.355314	18.4529	-3.95056	0.00193446	0.0300476	0.503124	NIT2
511	Q9NQS7;Q9NQS7-2	0.62217	18.1349	3.55705	0.00395909	0.0426277	-0.177771	INCENP
512	Q9NR09	0.432181	17.7684	3.45789	0.00475124	0.0478122	-0.350858	BIRC6
513	Q9NR31	0.369089	20.9511	4.44932	0.000798364	0.0198196	1.34459	SAR1A
514	Q9NR50	0.298289	19.465	4.03647	0.00165764	0.0283845	0.650051	EIF2B3
515	Q9NRR3	-0.558858	17.3498	-4.8191	0.0004225	0.0131252	1.94773	CDC42SE2
516	Q9NRR5	-0.353661	17.3849	-4.61079	0.00060335	0.0166104	1.61032	UBQLN4
517	Q9NTJ4;Q9NTJ4-2;Q9NTJ4-3;Q9NTJ4-4	0.965506	14.7243	4.06059	0.00158753	0.0279065	0.691161	MAN2C1
518	Q9NU22	0.773087	18.3813	4.88209	0.000379787	0.0124086	2.04848	MDN1
519	Q9NUI1;Q9NUI1-3	0.432911	16.3158	3.59915	0.00366487	0.0413328	-0.104435	DECR2
520	Q9NUP9	0.617106	17.6184	7.00602	1.44042e-05	0.002559	5.07551	LIN7C
521	Q9NUQ2	-0.487827	16.7845	-4.32351	0.000995323	0.0222867	1.13512	AGPAT5
522	Q9NUQ9	0.291473	21.1013	3.78478	0.00261141	0.0346414	0.217694	FAM49B
523	Q9NUY8;Q9NUY8-2	-0.630128	17.7156	-4.4123	0.000851705	0.0205167	1.28317	TBC1D23
524	Q9NVH2;Q9NVH2-2;Q9NVH2-3	0.763411	15.8075	5.43102	0.000153533	0.00715438	2.90059	INTS7
525	Q9NVH6;Q9NVH6-6;Q9NVH6-7;Q9NVH6-8	-0.924196	17.1553	-6.16841	4.86067e-05	0.0041868	3.96877	TMLHE
526	Q9NVR5;Q9NVR5-2	0.752256	16.6877	3.67224	0.003206	0.038779	0.0226651	DNAAF2
527	Q9NVZ3	-0.45258	17.9776	-4.6663	0.000548392	0.015588	1.70084	NECAP2
528	Q9NW15;Q9NW15-2	0.559121	15.5234	3.59498	0.00369297	0.0413328	-0.111689	ANO10
529	Q9NW68;Q9NW68-2;Q9NW68-3;Q9NW68-7;Q9NW68-8	-0.294207	16.9197	-3.46631	0.00467811	0.0473222	-0.336146	BSDC1
530	Q9NX24	-0.499722	17.9218	-5.58174	0.000120617	0.00649256	3.12614	NHP2
531	Q9NXF1;Q9NXF1-2	-0.843119	17.8298	-7.24895	1.02972e-05	0.00232341	5.37596	TEX10
532	Q9NYP7;Q9NYP7-2	-1.20386	17.2131	-5.89009	7.43616e-05	0.00541981	3.57603	ELOVL5
533	Q9NYY8	0.564816	18.2379	3.7914	0.00258017	0.0344325	0.229139	FASTKD2
534	Q9NZL9	-0.417421	19.6741	-4.13017	0.00140195	0.026567	0.809418	MAT2B
535	Q9P032	-0.340316	19.327	-3.64669	0.00335931	0.03955	-0.0217263	NDUFAF4
536	Q9P0K7;Q9P0K7-2;Q9P0K7-3;Q9P0K7-4	0.456674	15.9482	3.95928	0.00190428	0.0297234	0.518082	RAI14
537	Q9P1F3	0.616672	19.1234	4.83214	0.000413266	0.0129152	1.96863	ABRACL
538	Q9P253	-0.76287	17.1278	-5.22098	0.000216049	0.0087275	2.58016	VPS18
539	Q9P2D1	0.710402	16.5089	6.81743	1.87893e-05	0.00290801	4.83599	CHD7
540	Q9UBB5	-0.397868	17.2786	-3.62935	0.00346764	0.0402317	-0.0518828	MBD2
541	Q9UBC3;Q9UBC3-2;Q9UBC3-3;Q9UBC3-6;Q9UBC3-7;Q9UBC3-8	0.866259	15.0294	4.88982	0.000374867	0.0123902	2.0608	DNMT3B
542	Q9UBH6;Q9UBH6-2	-0.71036	16.796	-3.71874	0.00294506	0.0369595	0.103364	XPR1
543	Q9UBI6	1.89471	14.7021	5.96522	9.48432e-05	0.00579767	3.36872	GNG12
544	Q9UBR2	-0.381983	18.2962	-3.96698	0.00187808	0.0295758	0.531266	CTSZ
545	Q9UDR5	1.73926	16.3389	6.04251	6.12574e-05	0.00477053	3.75921	AASS
546	Q9UEE9	0.325407	17.4043	3.84468	0.00234238	0.0324791	0.3211	CFDP1
547	Q9UHA4	-0.464706	17.3498	-4.7929	0.000441724	0.0134797	1.90564	LAMTOR3
548	Q9UHD8-5	0.337526	20.7067	4.56157	0.000656883	0.0177542	1.52971	SEPTIN9
549	Q9UHW5;Q9UHW5-2;Q9UHW5-3	1.1595	16.4562	4.53846	0.000688668	0.0182852	1.48624	GPN3
550	Q9UJC3;Q9UJC3-2	0.440276	15.798	3.46275	0.00470887	0.0475487	-0.342362	HOOK1
551	Q9UKU7	-0.677176	16.7897	-5.11624	0.000256761	0.00951627	2.41775	ACAD8
552	Q9UL15	0.53915	16.5053	3.97886	0.00183834	0.0293566	0.551612	BAG5
553	Q9ULI0;Q9ULI0-2	-0.374781	16.252	-3.81801	0.00245849	0.0333646	0.275084	ATAD2B
554	Q9ULR3	1.07228	16.9136	4.147	0.00138667	0.026567	0.824015	PPM1H
555	Q9ULW0	0.350043	18.0492	3.53524	0.00412091	0.0436735	-0.215803	TPX2
556	Q9ULX3	-0.770098	18.2387	-4.5594	0.000659358	0.0177542	1.52614	NOB1
557	Q9UM13	1.17967	16.7019	3.83157	0.00244406	0.03332	0.285332	ANAPC10
558	Q9UN81	1.68305	15.3735	5.74987	9.25028e-05	0.00579767	3.37337	L1RE1
559	Q9UPT8	-0.333038	17.6464	-4.22986	0.00117432	0.0241884	0.977919	ZC3H4
560	Q9Y243;Q9Y243-2	2.39491	14.4007	6.58367	3.99963e-05	0.00384651	4.14443	AKT3
561	Q9Y244	-1.03313	17.7415	-6.12034	5.22702e-05	0.00436981	3.90184	POMP
562	Q9Y266	0.2777	21.977	4.46347	0.000778908	0.0195933	1.36801	NUDC
563	Q9Y281;Q9Y281-3	0.779721	16.0827	3.49025	0.00447634	0.0462691	-0.294321	CFL2
564	Q9Y2Q5;Q9Y2Q5-2	-0.422771	19.5599	-4.60604	0.000608309	0.0166261	1.60256	LAMTOR2
565	Q9Y2Z0	0.279136	19.7436	3.68987	0.00310438	0.0378721	0.0532812	SUGT1
566	Q9Y305;Q9Y305-2;Q9Y305-3;Q9Y305-4	-0.308476	19.1562	-3.91931	0.0020466	0.0310027	0.449512	ACOT9
567	Q9Y314	0.324863	17.7347	3.427	0.00502961	0.0494694	-0.404848	NOSIP
568	Q9Y3E7	-0.644682	17.9354	-4.0172	0.00171596	0.0287213	0.617154	CHMP3
569	Q9Y3L5	-0.427717	17.7756	-3.60973	0.00359449	0.0410335	-0.086016	RAP2C
570	Q9Y3Y2;Q9Y3Y2-3;Q9Y3Y2-4	-0.33354	17.477	-4.20124	0.00123544	0.024818	0.929666	CHTOP
571	Q9Y3Z3	0.443769	18.4082	4.41433	0.000848689	0.0205167	1.28654	SAMHD1
572	Q9Y4E6;Q9Y4E6-2	0.451506	16.3422	3.79514	0.00256271	0.0343608	0.235597	WDR7
573	Q9Y5S2	0.424414	16.4395	3.45783	0.00475178	0.0478122	-0.350966	CDC42BPB
574	Q9Y5Z4	0.500159	18.9706	4.72203	0.000498449	0.0144576	1.79129	HEBP2
575	Q9Y673	-0.297246	17.9213	-3.71061	0.00298905	0.0372289	0.0892672	ALG5
576	Q9Y697;Q9Y697-2	-0.901147	19.349	-5.57731	0.00012147	0.00649256	3.11956	NFS1
577	Q9Y6H1	0.417882	20.9253	3.58094	0.0037893	0.0417484	-0.136147	CHCHD2
578	Q9Y6K1	2.71374	19.0621	12.0177	5.43892e-08	0.000141826	9.65948	DNMT3A
579	Q9Y6K5	2.07495	14.3793	7.33266	9.18822e-06	0.00232341	5.47743	OAS3
580	V9GYT7	-0.948044	14.1278	-4.12044	0.00142648	0.0267641	0.792921	PSIP1
